# Supplementary material for: Animal Ownership and Touching Enrich the Context of Social Contacts Relevant to the Spread of Human Infectious Diseases
Source: PLoS One. 2015 Jul 20;10(7):e0133461. doi: 10.1371/journal.pone.0133461 (PMC4508096; doi:10.1371/journal.pone.0133461)
Supplement: S6 File — (ZIP) [file pone.0133461.s009.zip]

Archive with 5 entries (4 files):
- Combined Final Data.xlsx
- __MACOSX/
- __MACOSX/._Combined Final Data.xlsx
- Variable and data descriptions.txt
- __MACOSX/._Variable and data descriptions.txt
