# Supplementary material for: Animal Ownership and Touching Enrich the Context of Social Contacts Relevant to the Spread of Human Infectious Diseases
Source: PLoS One. 2015 Jul 20;10(7):e0133461. doi: 10.1371/journal.pone.0133461 (PMC4508096; doi:10.1371/journal.pone.0133461)
Supplement: S6 File — (ZIP) [file pone.0133461.s009.zip › Combined Final Data.xlsx]

## Sheet: PartData
ID	AgeCat1	Gender	HouseholdSize	EducStatus	Province	ChildInd	StudInd	NotStudInd	WeekdayInd	HolidayInd	AnimalOwnership	AnimalTouching	CatOwnership	DogOwnership	HorseOwnership	ChickenOwnership	TurkeyOwnership	SheepOwnership	PigeonOwnership	PigOwnership	CowOwnership	FishOwnership	OtherAnimalOwnership	CatTouching	DogTouching	HorseTouching	ChickenTouching	TurkeyTouching	SheepTouching	PigeonTouching	PigTouching	CowTouching	FishTouching	OtherAnimalTouching	PetOwnership	LivestockOwnership	PoultryOwnership	PetTouching	LivestockTouching	PoultryTouching	DiaryWeights	NumberContacts	PhysicalContacts	Age	AgeCat2
996	2	2	3	2	4	1	0	0	1	0	1	1	1	1	0	0	0	0	0	0	0	1	1	1	1	0	0	0	0	0	0	0	0	0	1	0	0	1	0	0	0.84643	14	10	7	2
1856	6	2	6	1	1	0	0	1	1	0	0	0	0	0	0	0	0	0	0	0	0	0	0	0	0	0	0	0	0	0	0	0	0	0	0	0	0	0	0	0	0.998116	7	7	70	15
2251	2	1	4	1	5	1	0	0	1	0	1	0	0	0	0	0	0	0	0	0	0	0	1	0	0	0	0	0	0	0	0	0	0	0	0	0	0	0	0	0	0.6446	20	19	8	2
5294	4	2	2	2	2	0	0	1	1	0	1	1	0	1	0	1	0	0	0	0	0	0	0	0	1	0	1	0	0	0	0	0	0	0	1	0	1	1	0	1	0.846403	11	3	44	9
5966	5	2	2	2	1	0	0	1	1	0	1	1	0	1	0	0	0	0	0	0	0	0	0	0	1	0	0	0	0	0	0	0	0	0	1	0	0	1	0	0	1.27757	25	9	57	12
6286	5	2	1	1	3	0	0	1	0	0	0	0	0	0	0	0	0	0	0	0	0	0	0	0	0	0	0	0	0	0	0	0	0	0	0	0	0	0	0	0	1.26948	30	22	46	10
6927	3	2	5	1	5	1	0	0	1	0	1	0	1	0	0	1	0	0	0	0	0	0	0	0	0	0	0	0	0	0	0	0	0	0	1	0	1	0	0	0	2.28582	50	30	12	3
9930	5	2	4	2	1	0	0	1	1	0	0	0	0	0	0	0	0	0	0	0	0	0	0	0	0	0	0	0	0	0	0	0	0	0	0	0	0	0	0	0	0.739296	14	5	45	10
10419	5	1	4	1	1	0	0	1	1	0	1	1	0	0	0	1	0	0	0	0	0	1	0	0	0	0	0	0	0	0	0	0	1	0	1	0	1	1	0	0	1.80326	5	0	55	12
10504	4	2	4	1	4	0	0	1	1	0	1	1	0	1	0	0	0	0	0	0	0	0	0	0	1	0	0	0	0	0	0	0	0	0	1	0	0	1	0	0	0.76054	11	3	26	6
12958	4	1	2	2	2	0	0	1	1	0	1	1	1	1	0	1	0	0	0	1	0	0	1	1	1	0	0	0	0	0	0	0	0	1	1	1	1	1	0	0	0.846403	3	2	42	9
19607	5	2	4	2	1	0	0	1	1	0	1	1	0	1	0	0	0	0	0	0	0	0	0	0	1	0	0	0	0	0	0	0	0	0	1	0	0	1	0	0	0.739296	24	16	47	10
21748	5	2	2	2	3	0	0	1	1	0	1	1	0	1	0	0	0	0	0	0	0	0	0	0	1	0	0	0	0	0	0	0	0	0	1	0	0	1	0	0	0.588132	18	9	53	11
22259	5	1	3	2	4	0	0	1	1	0	1	1	1	0	0	0	0	0	0	0	0	1	0	1	0	0	0	0	0	0	0	0	0	0	1	0	0	1	0	0	0.987814	7	2	51	11
25946	4	1	2	1	1	0	0	1	1	0	1	1	0	1	0	0	0	0	0	0	0	0	0	0	1	0	0	0	0	0	0	0	0	0	1	0	0	1	0	0	0.797316	20	3	25	6
27902	5	1	5	1	3	0	0	1	1	0	1	1	1	0	0	0	0	0	0	0	0	0	0	1	0	0	0	0	0	0	0	0	0	0	1	0	0	1	0	0	0.954261	12	5	52	11
27905	3	1	5	3	3	0	1	0	1	0	0	1	0	0	0	0	0	0	0	0	0	0	0	0	0	0	0	0	0	0	0	0	0	1	0	0	0	0	0	0	2.28582	36	16	14	3
29501	1	1	5	1	1	1	0	0	1	0	0	0	0	0	0	0	0	0	0	0	0	0	0	0	0	0	0	0	0	0	0	0	0	0	0	0	0	0	0	0	0.687305	12	9	1	1
31741	4	1	3	1	4	0	0	1	1	0	1	1	0	1	0	0	0	0	0	0	0	0	0	0	1	0	0	0	0	0	0	0	0	0	1	0	0	1	0	0	1.0939	19	11	34	7
32126	6	2	6	1	3	0	0	1	1	0	1	0	0	0	0	1	0	0	0	0	0	0	0	0	0	0	0	0	0	0	0	0	0	0	0	0	1	0	0	0	1.14625	17	10	69	14
33118	6	2	6	1	3	0	0	1	1	0	0	0	0	0	0	0	0	0	0	0	0	0	0	0	0	0	0	0	0	0	0	0	0	0	0	0	0	0	0	0	0.998116	5	0	71	15
36037	4	1	3	1	5	0	0	1	1	0	1	1	0	1	0	0	0	0	0	0	0	1	0	0	1	0	0	0	0	0	0	0	0	0	1	0	0	1	0	0	0.99407	54	13	44	9
38226	6	1	6	2	1	0	0	1	1	0	0	0	0	0	0	0	0	0	0	0	0	0	0	0	0	0	0	0	0	0	0	0	0	0	0	0	0	0	0	0	0.998116	2	2	78	15
38723	3	2	4	2	4	0	1	0	1	0	1	0	0	0	0	0	0	0	0	0	0	1	0	0	0	0	0	0	0	0	0	0	0	0	1	0	0	0	0	0	1.14103	15	11	14	3
39743	6	2	6	2	1	0	0	1	1	0	0	0	0	0	0	0	0	0	0	0	0	0	0	0	0	0	0	0	0	0	0	0	0	0	0	0	0	0	0	0	0.998116	0	0	87	15
40026	1	2	3	1	1	1	0	0	1	0	1	1	1	0	0	0	0	0	0	0	0	0	0	1	0	0	0	0	0	0	0	0	0	0	1	0	0	1	0	0	0.553641	6	6	3	1
40027	1	1	4	1	5	1	0	0	1	0	0	0	0	0	0	0	0	0	0	0	0	0	0	0	0	0	0	0	0	0	0	0	0	0	0	0	0	0	0	0	0.680564	19	13	3	1
40028	1	2	4	1	3	1	0	0	0	0	1	1	1	0	0	0	0	0	0	0	0	0	0	1	0	0	0	0	0	0	0	0	0	0	1	0	0	1	0	0	0.680564	9	5	3	1
40029	1	1	4	1	3	1	0	0	1	0	1	0	1	0	0	0	0	0	0	0	0	0	0	0	0	0	0	0	0	0	0	0	0	0	1	0	0	0	0	0	0.680564	29	28	3	1
40030	1	2	4	1	1	1	0	0	0	0	1	0	0	0	0	1	0	0	0	0	0	0	0	0	0	0	0	0	0	0	0	0	0	0	0	0	1	0	0	0	0.680564	6	4	4	1
40032	1	2	4	1	3	1	0	0	1	0	1	0	1	0	0	0	0	0	0	0	0	0	0	0	0	0	0	0	0	0	0	0	0	0	1	0	0	0	0	0	0.6446	28	22	5	2
40033	2	2	4	1	3	1	0	0	1	0	0	0	0	0	0	0	0	0	0	0	0	0	0	0	0	0	0	0	0	0	0	0	0	0	0	0	0	0	0	0	0.6446	35	13	8	2
40034	6	2	6	3	5	0	0	1	1	0	1	1	1	0	0	0	0	0	0	0	0	1	0	1	0	0	0	0	0	0	0	0	0	0	1	0	0	1	0	0	0.998116	1	0	80	15
40036	6	1	6	1	6	0	0	1	1	0	0	0	0	0	0	0	0	0	0	0	0	0	0	0	0	0	0	0	0	0	0	0	0	0	0	0	0	0	0	0	0.998116	2	2	83	15
41931	2	2	4	1	3	1	0	0	1	0	0	0	0	0	0	0	0	0	0	0	0	0	0	0	0	0	0	0	0	0	0	0	0	0	0	0	0	0	0	0	0.6446	23	16	7	2
42430	6	1	6	3	1	0	0	1	1	0	1	0	0	0	0	1	0	0	0	0	0	1	0	0	0	0	0	0	0	0	0	0	0	0	1	0	1	0	0	0	1.14625	6	0	69	14
43226	6	2	6	2	2	0	0	1	1	0	1	1	0	1	0	0	0	0	0	0	0	0	0	0	1	0	0	0	0	0	0	0	0	0	1	0	0	1	0	0	1.14625	7	1	65	14
43404	4	2	5	2	2	0	1	0	1	0	0	0	0	0	0	0	0	0	0	0	0	0	0	0	0	0	0	0	0	0	0	0	0	0	0	0	0	0	0	0	1.57007	9	0	20	5
45114	6	1	6	3	3	0	0	1	1	0	1	1	0	1	0	0	0	0	0	0	0	0	0	0	1	0	0	0	0	0	0	0	0	0	1	0	0	1	0	0	0.998116	2	0	84	15
46508	6	1	6	2	3	0	0	1	1	0	1	0	1	1	1	0	0	0	0	0	0	1	1	0	0	0	0	0	0	0	0	0	0	0	1	1	0	0	0	0	0.998116	1	1	86	15
46568	5	2	2	3	5	0	0	1	1	0	0	0	0	0	0	0	0	0	0	0	0	0	0	0	0	0	0	0	0	0	0	0	0	0	0	0	0	0	0	0	5.59498	1	0	60	13
46753	4	2	3	1	5	0	0	1	1	0	0	0	0	0	0	0	0	0	0	0	0	0	0	0	0	0	0	0	0	0	0	0	0	0	0	0	0	0	0	0	0.787143	13	4	36	8
46755	5	2	3	2	1	0	0	1	1	0	1	0	0	0	0	0	0	0	0	0	0	1	0	0	0	0	0	0	0	0	0	0	0	0	1	0	0	0	0	0	0.838257	7	3	45	10
48977	5	2	6	2	4	0	0	1	1	0	1	1	0	1	0	0	0	0	0	0	0	1	0	0	1	0	0	0	0	0	0	0	0	0	1	0	0	1	0	0	1.00945	8	1	63	13
50042	1	2	2	1	2	1	0	0	1	0	0	0	0	0	0	0	0	0	0	0	0	0	0	0	0	0	0	0	0	0	0	0	0	0	0	0	0	0	0	0	4.19523	25	14	5	2
50046	1	1	4	1	2	1	0	0	1	0	1	1	0	1	0	0	0	0	0	0	0	0	0	0	1	0	0	0	0	0	0	0	0	0	1	0	0	1	0	0	0.6446	15	9	5	2
50047	1	2	5	1	2	1	0	0	1	0	0	0	0	0	0	0	0	0	0	0	0	0	0	0	0	0	0	0	0	0	0	0	0	0	0	0	0	0	0	0	0.687305	32	23	4	1
50049	2	1	5	1	4	1	0	0	1	0	1	1	1	0	0	1	0	0	0	0	0	0	0	1	0	0	0	0	0	0	0	0	0	0	1	0	1	1	0	0	0.95644	34	22	8	2
50050	1	1	4	1	2	1	0	0	0	0	1	1	0	1	0	1	0	0	0	0	0	1	0	0	1	0	0	0	0	0	0	0	0	0	1	0	1	1	0	0	0.680564	7	7	0	1
54681	5	1	2	2	1	0	0	1	1	0	0	0	0	0	0	0	0	0	0	0	0	0	0	0	0	0	0	0	0	0	0	0	0	0	0	0	0	0	0	0	1.27757	5	2	55	12
55197	5	1	2	2	2	0	0	1	1	0	1	1	0	1	0	0	0	0	0	0	0	0	0	0	1	0	0	0	0	0	0	0	0	0	1	0	0	1	0	0	0.588132	17	4	50	11
55976	5	1	6	2	4	0	0	1	1	0	0	0	0	0	0	0	0	0	0	0	0	0	0	0	0	0	0	0	0	0	0	0	0	0	0	0	0	0	0	0	1.00945	8	3	61	13
56016	5	2	3	2	1	0	0	1	1	0	1	1	1	0	0	0	0	0	0	0	0	0	1	0	1	0	0	0	0	0	0	0	0	0	1	0	0	1	0	0	0.987814	9	1	52	11
59635	4	1	5	1	3	0	0	1	1	0	1	0	0	1	0	0	0	0	0	0	0	0	0	0	0	0	0	0	0	0	0	0	0	0	1	0	0	0	0	0	1.62662	22	5	34	7
59730	4	1	1	1	1	0	0	1	1	0	1	1	1	0	0	0	0	0	0	0	0	0	0	1	0	0	0	0	0	0	0	0	0	0	1	0	0	1	0	0	1.868	4	2	29	6
60001	6	1	6	3	2	0	0	1	1	0	0	0	0	0	0	0	0	0	0	0	0	0	0	0	0	0	0	0	0	0	0	0	0	0	0	0	0	0	0	0	0.998116	18	3	99	15
60002	6	2	6	3	2	0	0	1	1	0	0	0	0	0	0	0	0	0	0	0	0	0	0	0	0	0	0	0	0	0	0	0	0	0	0	0	0	0	0	0	0.998116	18	9	95	15
60003	6	1	6	2	2	0	0	1	1	0	0	0	0	0	0	0	0	0	0	0	0	0	0	0	0	0	0	0	0	0	0	0	0	0	0	0	0	0	0	0	0.998116	18	6	97	15
60004	6	1	6	2	2	0	0	1	1	0	0	0	0	0	0	0	0	0	0	0	0	0	0	0	0	0	0	0	0	0	0	0	0	0	0	0	0	0	0	0	0.998116	17	2	91	15
60005	6	1	6	5	2	0	0	1	1	0	0	0	0	0	0	0	0	0	0	0	0	0	0	0	0	0	0	0	0	0	0	0	0	0	0	0	0	0	0	0	0.998116	21	6	91	15
60006	6	1	6	3	2	0	0	1	0	0	0	0	0	0	0	0	0	0	0	0	0	0	0	0	0	0	0	0	0	0	0	0	0	0	0	0	0	0	0	0	0.998116	15	2	88	15
60007	6	1	6	3	2	0	0	1	0	0	0	0	0	0	0	0	0	0	0	0	0	0	0	0	0	0	0	0	0	0	0	0	0	0	0	0	0	0	0	0	0.998116	11	4	90	15
60008	6	1	6	3	2	0	0	1	1	0	0	0	0	0	0	0	0	0	0	0	0	0	0	0	0	0	0	0	0	0	0	0	0	0	0	0	0	0	0	0	0.998116	10	5	90	15
60009	6	1	6	3	2	0	0	1	0	0	0	0	0	0	0	0	0	0	0	0	0	0	0	0	0	0	0	0	0	0	0	0	0	0	0	0	0	0	0	0	0.998116	20	6	89	15
60011	6	1	6	3	2	0	0	1	0	0	0	0	0	0	0	0	0	0	0	0	0	0	0	0	0	0	0	0	0	0	0	0	0	0	0	0	0	0	0	0	0.998116	18	0	93	15
60012	6	1	6	3	2	0	0	1	0	0	0	0	0	0	0	0	0	0	0	0	0	0	0	0	0	0	0	0	0	0	0	0	0	0	0	0	0	0	0	0	0.998116	20	12	95	15
65989	5	1	4	1	4	0	0	1	1	0	1	1	0	1	0	0	0	0	0	0	0	0	0	0	1	0	0	0	0	0	0	0	0	0	1	0	0	1	0	0	0.739296	19	12	47	10
72620	4	1	4	2	2	0	0	1	1	0	1	1	1	1	0	0	0	0	0	0	0	0	1	0	1	0	0	0	0	0	0	0	0	0	1	0	0	1	0	0	0.979562	15	4	32	7
77167	5	1	4	2	1	0	0	1	1	0	1	1	1	0	0	0	0	0	0	0	0	0	0	1	0	0	0	0	0	0	0	0	0	0	1	0	0	1	0	0	0.739296	8	2	46	10
78144	6	2	6	1	3	0	0	1	1	0	0	0	0	0	0	0	0	0	0	0	0	0	0	0	0	0	0	0	0	0	0	0	0	0	0	0	0	0	0	0	0.998116	7	1	75	15
81043	5	2	2	1	5	0	0	1	1	0	0	0	0	0	0	0	0	0	0	0	0	0	0	0	0	0	0	0	0	0	0	0	0	0	0	0	0	0	0	0	0.588132	14	3	54	11
81678	5	2	5	1	4	0	0	1	0	1	1	1	1	1	0	0	0	0	0	0	0	0	0	1	1	0	0	0	0	0	0	0	0	0	1	0	0	1	0	0	0.954261	21	8	52	11
81991	4	2	3	2	1	0	1	0	1	0	1	1	0	1	0	0	0	0	0	0	0	0	0	0	1	0	0	0	0	0	0	0	0	0	1	0	0	1	0	0	1.06724	12	4	22	5
84346	5	1	3	1	1	0	0	1	1	0	0	0	0	0	0	0	0	0	0	0	0	0	0	0	0	0	0	0	0	0	0	0	0	0	0	0	0	0	0	0	0.987814	21	18	52	11
92192	5	1	1	2	2	0	0	1	1	0	0	1	0	0	0	0	0	0	0	0	0	0	0	0	1	0	0	0	0	0	0	0	0	0	0	0	0	1	0	0	0.989347	4	1	51	11
93834	4	1	3	2	4	0	0	1	1	0	0	0	0	0	0	0	0	0	0	0	0	0	0	0	0	0	0	0	0	0	0	0	0	0	0	0	0	0	0	0	0.787143	6	5	36	8
97902	6	1	6	2	2	0	0	1	1	0	1	0	0	0	0	1	0	0	0	0	0	0	0	0	0	0	0	0	0	0	0	0	0	0	0	0	1	0	0	0	1.14625	22	9	66	14
101292	5	2	2	2	1	0	0	1	1	0	1	0	0	0	0	1	0	0	0	0	0	0	1	0	0	0	0	0	0	0	0	0	0	0	0	0	1	0	0	0	0.588132	6	3	51	11
101499	4	1	4	2	1	0	0	1	1	0	1	0	0	0	0	1	0	0	0	0	0	0	1	0	0	0	0	0	0	0	0	0	0	0	0	0	1	0	0	0	0.997661	16	4	38	8
101565	6	1	6	1	3	0	0	1	1	0	0	0	0	0	0	0	0	0	0	0	0	0	0	0	0	0	0	0	0	0	0	0	0	0	0	0	0	0	0	0	0.998116	1	1	76	15
102388	4	1	4	2	3	0	0	1	1	0	0	1	0	0	0	0	0	0	0	0	0	0	0	0	1	0	0	0	0	0	0	0	0	0	0	0	0	1	0	0	0.979562	10	6	33	7
104728	4	2	4	1	3	0	1	0	1	0	1	0	1	0	0	0	0	0	0	0	0	0	0	0	0	0	0	0	0	0	0	0	0	0	1	0	0	0	0	0	1.78187	17	10	24	5
108387	3	2	4	2	1	0	1	0	1	0	1	1	0	0	0	0	0	0	0	0	0	0	1	0	0	0	0	0	0	0	0	0	0	1	0	0	0	0	0	0	1.26336	30	15	17	4
108837	6	1	6	1	4	0	0	1	0	0	0	0	0	0	0	0	0	0	0	0	0	0	0	0	0	0	0	0	0	0	0	0	0	0	0	0	0	0	0	0	1.14625	5	0	68	14
111403	6	1	6	2	2	0	0	1	1	0	0	1	0	0	0	0	0	0	0	0	0	0	0	1	0	0	0	0	0	0	0	0	0	0	0	0	0	1	0	0	0.998116	15	3	75	15
113146	4	1	4	1	4	0	0	1	1	0	1	1	1	0	0	0	0	0	0	0	0	0	0	1	0	0	0	0	0	0	0	0	0	0	1	0	0	1	0	0	0.997661	8	3	36	8
115983	4	1	4	1	5	0	0	1	1	0	1	1	1	0	0	0	0	0	0	0	0	1	0	1	0	0	0	0	0	0	0	0	0	0	1	0	0	1	0	0	0.783908	8	6	42	9
118408	3	2	5	3	1	0	1	0	1	0	0	0	0	0	0	0	0	0	0	0	0	0	0	0	0	0	0	0	0	0	0	0	0	0	0	0	0	0	0	0	2.28582	34	24	13	3
118535	5	2	3	2	3	0	0	1	1	0	1	1	0	1	0	0	0	0	0	0	0	0	0	0	1	0	0	0	0	0	0	0	0	0	1	0	0	1	0	0	0.838257	28	11	45	10
120038	5	1	1	1	3	0	0	1	1	0	1	1	0	1	0	0	0	0	0	0	0	0	0	0	1	0	0	0	0	0	0	0	0	0	1	0	0	1	0	0	0.989347	6	4	51	11
120152	5	1	4	1	1	0	0	1	1	0	0	0	0	0	0	0	0	0	0	0	0	0	0	0	0	0	0	0	0	0	0	0	0	0	0	0	0	0	0	0	0.677358	11	6	51	11
120226	4	1	2	1	3	0	0	1	1	0	0	0	0	0	0	0	0	0	0	0	0	0	0	0	0	0	0	0	0	0	0	0	0	0	0	0	0	0	0	0	1.34207	9	7	24	5
123951	4	1	3	2	5	0	1	0	1	0	1	1	0	1	0	0	0	0	0	0	0	0	0	0	1	0	0	0	0	0	0	0	0	0	1	0	0	1	0	0	5.32814	27	2	19	4
124592	4	1	3	2	2	0	0	1	1	0	1	1	0	1	0	1	0	0	0	0	0	0	1	0	1	0	1	0	0	0	0	0	0	1	1	0	1	1	0	1	1.0939	7	4	31	7
127249	5	1	2	2	1	0	0	1	1	0	0	0	0	0	0	0	0	0	0	0	0	0	0	0	0	0	0	0	0	0	0	0	0	0	0	0	0	0	0	0	0.588132	8	4	54	11
127270	4	1	3	1	3	0	0	1	1	0	0	1	0	0	0	0	0	0	0	0	0	0	0	0	1	0	0	0	0	0	0	0	0	0	0	0	0	1	0	0	0.787143	5	3	36	8
127299	4	1	4	2	3	0	0	1	1	0	1	1	1	1	1	0	0	0	0	0	0	0	1	1	1	0	0	0	0	0	0	0	0	0	1	1	0	1	0	0	0.783908	21	3	44	9
129718	6	2	6	3	5	0	0	1	1	0	0	0	0	0	0	0	0	0	0	0	0	0	0	0	0	0	0	0	0	0	0	0	0	0	0	0	0	0	0	0	0.998116	1	0	79	15
130779	6	2	6	3	3	0	0	1	1	0	1	0	0	0	0	0	0	0	0	0	0	1	0	0	0	0	0	0	0	0	0	0	0	0	1	0	0	0	0	0	0.998116	4	2	77	15
132169	3	1	4	2	4	0	1	0	0	1	0	0	0	0	0	0	0	0	0	0	0	0	0	0	0	0	0	0	0	0	0	0	0	0	0	0	0	0	0	0	1.26336	13	12	16	4
132701	6	1	6	1	3	0	0	1	1	0	0	0	0	0	0	0	0	0	0	0	0	0	0	0	0	0	0	0	0	0	0	0	0	0	0	0	0	0	0	0	1.14625	10	5	69	14
133609	6	1	6	2	2	0	0	1	1	0	1	1	0	1	0	0	0	0	0	0	0	0	0	0	1	0	0	0	0	0	0	0	0	0	1	0	0	1	0	0	0.998116	4	1	78	15
140370	5	1	3	2	3	0	0	1	1	0	1	0	0	0	0	0	0	0	0	0	0	1	1	0	0	0	0	0	0	0	0	0	0	0	1	0	0	0	0	0	0.987814	7	2	53	11
143921	5	2	2	1	5	0	0	1	1	0	1	1	0	0	0	0	0	0	0	0	0	1	0	0	1	0	0	0	0	0	0	0	0	0	1	0	0	1	0	0	1.27757	20	10	56	12
147268	4	1	2	2	3	0	0	1	1	0	0	0	0	0	0	0	0	0	0	0	0	0	0	0	0	0	0	0	0	0	0	0	0	0	0	0	0	0	0	0	0.846403	8	1	40	9
147532	4	1	5	2	5	0	1	0	1	0	1	1	1	0	0	1	0	0	0	0	0	1	0	1	0	0	0	0	0	0	0	0	0	0	1	0	1	1	0	0	1.57007	13	3	20	5
151212	4	1	2	1	3	0	0	1	1	0	0	0	0	0	0	0	0	0	0	0	0	0	0	0	0	0	0	0	0	0	0	0	0	0	0	0	0	0	0	0	0.616405	7	1	32	7
154799	1	2	4	2	1	1	0	0	1	0	1	0	0	1	0	1	1	0	0	0	0	1	1	0	0	0	0	0	0	0	0	0	0	0	1	0	1	0	0	0	0.680564	17	16	4	1
160773	4	1	1	1	3	0	0	1	1	0	0	0	0	0	0	0	0	0	0	0	0	0	0	0	0	0	0	0	0	0	0	0	0	0	0	0	0	0	0	0	1.08709	13	4	42	9
163265	4	2	2	1	4	0	0	1	0	0	1	0	0	0	0	0	0	0	0	0	0	1	0	0	0	0	0	0	0	0	0	0	0	0	1	0	0	0	0	0	0.834847	3	1	37	8
163924	5	1	2	1	1	0	0	1	1	0	0	0	0	0	0	0	0	0	0	0	0	0	0	0	0	0	0	0	0	0	0	0	0	0	0	0	0	0	0	0	0.828241	16	5	49	10
166603	6	1	6	2	1	0	0	1	1	0	0	0	0	0	0	0	0	0	0	0	0	0	0	0	0	0	0	0	0	0	0	0	0	0	0	0	0	0	0	0	0.998116	3	3	81	15
170596	4	2	2	2	5	0	0	1	1	0	1	1	1	1	0	0	0	0	0	0	0	0	0	1	1	0	0	0	0	0	0	0	0	0	1	0	0	1	0	0	1.34207	6	6	21	5
170729	5	1	5	1	4	0	0	1	0	0	1	1	0	1	0	1	0	0	0	0	0	0	0	0	1	0	0	0	0	0	0	0	0	0	1	0	1	1	0	0	1.02713	43	9	48	10
170929	5	1	2	1	2	0	0	1	1	0	0	0	0	0	0	0	0	0	0	0	0	0	0	0	0	0	0	0	0	0	0	0	0	0	0	0	0	0	0	0	0.828241	26	13	46	10
172249	6	2	6	2	5	0	0	1	1	0	1	1	1	0	0	0	0	0	0	0	0	0	0	1	0	0	0	0	0	0	0	0	0	0	1	0	0	1	0	0	1.14625	4	0	65	14
174345	6	1	6	2	2	0	0	1	1	0	0	0	0	0	0	0	0	0	0	0	0	0	0	0	0	0	0	0	0	0	0	0	0	0	0	0	0	0	0	0	0.998116	11	5	74	15
178287	2	2	4	1	1	1	0	0	1	0	1	1	0	0	0	0	0	0	0	0	0	0	1	0	0	0	0	0	0	0	0	0	0	1	0	0	0	0	0	0	0.6446	10	8	6	2
181118	1	2	4	1	1	1	0	0	1	0	1	1	1	0	0	0	0	0	0	0	0	1	0	0	1	0	0	0	0	0	0	0	0	0	1	0	0	1	0	0	0.680564	8	6	1	1
181882	4	1	5	1	3	0	0	1	0	0	0	1	0	0	0	0	0	0	0	0	0	0	0	0	1	0	0	0	0	0	0	0	0	0	0	0	0	1	0	0	1.84252	10	9	41	9
184160	5	2	2	1	3	0	0	1	1	0	1	1	1	0	0	0	0	0	0	0	0	0	0	0	1	0	0	0	0	0	0	0	0	0	1	0	0	1	0	0	0.588132	17	2	50	11
188189	5	2	4	2	3	0	0	1	0	0	1	1	1	0	0	0	0	0	0	0	0	1	0	1	0	0	0	0	0	0	0	0	0	0	1	0	0	1	0	0	0.739296	60	28	49	10
188749	6	2	6	1	2	0	0	1	1	0	0	0	0	0	0	0	0	0	0	0	0	0	0	0	0	0	0	0	0	0	0	0	0	0	0	0	0	0	0	0	0.998116	5	3	71	15
191529	5	1	1	2	1	0	0	1	1	0	1	1	0	1	0	0	0	0	0	0	0	0	0	0	1	0	0	0	0	0	0	0	0	0	1	0	0	1	0	0	0.989347	11	1	51	11
192682	5	1	2	2	3	0	0	1	1	0	1	1	1	0	0	0	0	0	1	0	0	0	0	1	0	0	0	0	0	0	0	0	0	0	1	0	1	1	0	0	1.27757	10	5	56	12
201795	3	2	4	2	4	0	1	0	0	0	0	1	0	0	0	0	0	0	0	0	0	0	0	0	1	0	0	0	0	0	0	0	0	0	0	0	0	1	0	0	1.26336	11	7	16	4
205052	4	2	6	1	4	0	0	1	0	1	3	3	3	3	3	3	3	3	3	3	3	3	3	3	3	3	3	3	3	3	3	3	3	3	3	3	3	3	3	3	0.888632	46	31	29	6
210174	2	2	5	1	4	1	0	0	1	0	1	1	1	0	0	1	0	0	0	0	0	1	1	1	0	0	0	0	0	0	0	0	0	0	1	0	1	1	0	0	0.95644	48	20	9	2
213544	5	2	2	1	3	0	0	1	1	0	1	0	0	0	0	0	0	0	0	0	0	1	1	0	0	0	0	0	0	0	0	0	0	0	1	0	0	0	0	0	0.588132	14	7	52	11
215665	6	2	6	4	2	0	0	1	1	0	1	3	0	1	0	1	0	0	0	0	0	0	0	3	3	3	3	3	3	3	3	3	3	3	1	0	1	3	3	3	1.14625	21	9	69	14
216250	4	1	4	1	1	0	0	1	1	0	1	1	1	0	0	0	0	0	0	0	0	1	0	1	0	0	0	0	0	0	0	0	0	0	1	0	0	1	0	0	0.979562	10	6	33	7
216622	4	1	1	2	5	0	0	1	1	0	0	0	0	0	0	0	0	0	0	0	0	0	0	0	0	0	0	0	0	0	0	0	0	0	0	0	0	0	0	0	0.949201	13	0	38	8
217612	5	1	3	1	2	0	0	1	0	0	0	0	0	0	0	0	0	0	0	0	0	0	0	0	0	0	0	0	0	0	0	0	0	0	0	0	0	0	0	0	0.987814	17	9	52	11
218307	1	2	4	1	1	1	0	0	0	1	0	3	0	0	0	0	0	0	0	0	0	0	0	3	3	3	3	3	3	3	3	3	3	3	0	0	0	3	3	3	0.680564	5	5	4	1
218575	3	2	3	1	1	1	0	0	0	1	1	0	0	0	0	0	0	0	0	0	0	0	1	0	0	0	0	0	0	0	0	0	0	0	0	0	0	0	0	0	1.2531	19	13	12	3
221582	6	2	6	3	4	0	0	1	1	0	1	1	0	1	0	0	0	0	0	0	0	0	1	0	1	0	0	0	0	0	0	0	0	0	1	0	0	1	0	0	0.998116	4	1	71	15
222889	4	1	1	1	2	0	0	1	1	0	1	1	1	1	0	0	0	0	0	0	0	1	0	1	1	0	0	0	0	0	0	0	0	0	1	0	0	1	0	0	1.08709	4	0	43	9
223825	4	1	2	1	1	0	0	1	1	0	0	0	0	0	0	0	0	0	0	0	0	0	0	0	0	0	0	0	0	0	0	0	0	0	0	0	0	0	0	0	1.34207	19	2	24	5
225664	4	2	2	1	1	0	0	1	1	0	1	1	1	0	0	0	0	0	0	0	0	0	0	1	0	0	0	0	0	0	0	0	0	0	1	0	0	1	0	0	0.797316	16	7	28	6
227760	4	2	4	1	3	0	0	1	1	0	1	1	1	0	0	1	0	1	0	0	0	0	1	1	0	0	0	0	1	0	0	0	0	1	1	1	1	1	1	0	0.76054	36	6	25	6
231634	5	2	2	1	1	0	0	1	1	0	0	0	0	0	0	0	0	0	0	0	0	0	0	0	0	0	0	0	0	0	0	0	0	0	0	0	0	0	0	0	0.588132	14	1	50	11
236095	5	2	5	2	5	0	0	1	1	0	0	0	0	0	0	0	0	0	0	0	0	0	0	0	0	0	0	0	0	0	0	0	0	0	0	0	0	0	0	0	1.14092	10	10	55	12
237254	5	1	5	2	2	0	0	1	1	0	1	1	1	1	1	0	0	0	0	0	1	0	0	0	1	1	0	0	0	0	0	0	0	0	1	1	0	1	1	0	1.02713	11	4	46	10
238070	4	2	2	2	5	0	0	1	0	0	1	1	0	0	0	1	0	0	0	0	0	0	1	0	1	0	0	0	0	0	0	0	0	0	0	0	1	1	0	0	0.797316	43	10	27	6
239183	4	2	2	1	3	0	0	1	0	0	0	0	0	0	0	0	0	0	0	0	0	0	0	0	0	0	0	0	0	0	0	0	0	0	0	0	0	0	0	0	0.797316	11	2	29	6
239374	1	1	4	1	1	1	0	0	0	0	1	0	0	1	0	0	0	0	0	0	0	0	0	0	0	0	0	0	0	0	0	0	0	0	1	0	0	0	0	0	0.680564	5	5	3	1
241778	4	1	4	1	3	0	0	1	1	0	1	0	0	0	0	1	0	0	0	0	0	0	1	0	0	0	0	0	0	0	0	0	0	0	0	0	1	0	0	0	0.979562	5	4	33	7
243369	6	2	6	2	2	0	0	1	1	0	0	0	0	0	0	0	0	0	0	0	0	0	0	0	0	0	0	0	0	0	0	0	0	0	0	0	0	0	0	0	0.998116	2	2	78	15
244303	4	1	4	2	5	0	0	1	1	0	1	1	0	1	0	0	0	0	0	0	0	0	0	0	1	0	0	0	0	0	0	0	0	0	1	0	0	1	0	0	0.997661	9	2	37	8
244706	5	1	4	2	3	0	0	1	1	0	1	0	1	0	0	1	0	0	0	0	0	0	0	0	0	0	0	0	0	0	0	0	0	0	1	0	1	0	0	0	1.80326	14	4	57	12
249821	4	1	2	1	5	0	0	1	1	0	1	0	0	1	0	0	0	0	0	0	0	0	0	0	0	0	0	0	0	0	0	0	0	0	1	0	0	0	0	0	0.616405	32	8	31	7
255010	5	1	2	1	3	0	0	1	1	0	0	0	0	0	0	0	0	0	0	0	0	0	0	0	0	0	0	0	0	0	0	0	0	0	0	0	0	0	0	0	0.828241	14	9	49	10
256146	4	1	3	2	3	0	0	1	1	0	1	1	1	0	0	0	0	0	0	0	0	0	0	1	1	0	0	0	0	0	0	0	0	0	1	0	0	1	0	0	0.787143	23	6	37	8
258605	6	2	6	3	1	0	0	1	1	0	1	1	0	1	0	0	0	0	0	0	0	0	0	0	1	0	0	0	0	0	0	0	0	0	1	0	0	1	0	0	1.14625	2	2	69	14
262080	5	1	2	2	3	0	0	1	1	0	1	1	1	0	0	0	0	0	0	0	0	0	0	1	0	0	0	0	0	0	0	0	0	0	1	0	0	1	0	0	0.588132	10	1	51	11
270985	4	2	4	2	3	0	0	1	1	0	1	1	1	0	0	0	0	0	0	0	0	1	1	1	0	0	0	0	0	0	0	0	0	0	1	0	0	1	0	0	0.979562	11	5	31	7
274203	4	2	3	2	1	0	0	1	1	0	1	1	1	0	0	0	0	0	0	0	0	0	1	1	0	0	0	0	0	0	0	0	0	1	1	0	0	1	0	0	1.06724	16	4	23	5
278685	4	1	5	1	2	0	0	1	1	0	1	0	0	0	0	0	0	0	0	0	0	1	0	0	0	0	0	0	0	0	0	0	0	0	1	0	0	0	0	0	0.752672	40	20	25	6
279254	4	2	5	2	5	0	1	0	1	0	1	0	0	1	0	0	0	0	0	0	0	1	1	0	0	0	0	0	0	0	0	0	0	0	1	0	0	0	0	0	1.56607	7	1	18	4
280492	5	1	3	1	1	0	0	1	1	0	1	1	0	0	0	1	0	0	0	0	0	0	0	0	1	1	0	0	0	0	0	0	0	0	0	0	1	1	1	0	0.838257	22	2	45	10
282627	5	2	1	2	5	0	0	1	0	1	0	0	0	0	0	0	0	0	0	0	0	0	0	0	0	0	0	0	0	0	0	0	0	0	0	0	0	0	0	0	0.989347	8	6	52	11
285321	5	1	3	2	3	0	0	1	1	0	1	1	1	0	0	0	0	0	0	0	0	0	0	1	0	0	0	0	0	0	0	0	0	0	1	0	0	1	0	0	0.838257	34	30	48	10
287388	1	2	3	2	1	1	0	0	1	0	0	0	0	0	0	0	0	0	0	0	0	0	0	0	0	0	0	0	0	0	0	0	0	0	0	0	0	0	0	0	0.553641	4	4	1	1
291891	6	2	6	1	3	0	0	1	0	0	0	0	0	0	0	0	0	0	0	0	0	0	0	0	0	0	0	0	0	0	0	0	0	0	0	0	0	0	0	0	0.998116	0	0	88	15
293498	6	1	6	2	1	0	0	1	1	0	0	0	0	0	0	0	0	0	0	0	0	0	0	0	0	0	0	0	0	0	0	0	0	0	0	0	0	0	0	0	0.998116	1	1	81	15
295573	4	1	5	1	4	0	0	1	1	0	1	1	1	0	0	1	0	0	0	0	0	0	0	1	0	0	0	0	0	0	0	0	0	0	1	0	1	1	0	0	0.752672	24	14	27	6
296341	5	1	4	2	3	0	0	1	1	0	0	0	0	0	0	0	0	0	0	0	0	0	0	0	0	0	0	0	0	0	0	0	0	0	0	0	0	0	0	0	0.677358	6	0	50	11
299253	4	1	4	2	2	0	0	1	1	0	1	1	1	1	1	0	0	0	0	0	0	1	1	1	1	1	0	0	0	0	0	0	0	1	1	1	0	1	1	0	0.783908	8	2	44	9
301380	2	1	4	1	3	1	0	0	1	0	1	1	0	0	0	1	0	0	0	0	0	0	1	0	0	0	0	0	0	0	0	0	0	1	0	0	1	0	0	0	1.14103	23	4	11	3
301390	3	1	4	3	3	0	1	0	0	0	1	1	1	0	0	0	0	0	0	0	0	0	0	1	0	0	0	0	0	0	0	0	0	0	1	0	0	1	0	0	1.26336	67	41	16	4
301545	5	2	4	1	1	0	0	1	1	0	0	0	0	0	0	0	0	0	0	0	0	0	0	0	0	0	0	0	0	0	0	0	0	0	0	0	0	0	0	0	0.677358	17	4	54	11
302280	5	1	3	3	5	0	0	1	1	0	1	0	0	0	0	0	0	0	0	0	0	1	0	0	0	0	0	0	0	0	0	0	0	0	1	0	0	0	0	0	0.987814	4	2	50	11
302511	6	1	6	2	1	0	0	1	1	0	0	0	0	0	0	0	0	0	0	0	0	0	0	0	0	0	0	0	0	0	0	0	0	0	0	0	0	0	0	0	0.998116	4	3	81	15
310248	4	2	2	1	2	0	0	1	1	0	1	1	1	0	0	0	0	0	0	0	0	0	0	1	0	0	0	0	0	0	0	0	0	0	1	0	0	1	0	0	0.846403	1	1	41	9
320422	4	2	4	2	5	0	0	1	1	0	1	1	0	0	0	0	0	0	0	0	0	1	1	0	0	0	0	0	0	0	0	0	0	1	1	0	0	0	0	0	0.997661	12	4	35	8
321110	4	1	4	2	3	0	0	1	1	0	1	0	1	0	0	0	0	0	0	0	0	0	0	0	0	0	0	0	0	0	0	0	0	0	1	0	0	0	0	0	0.997661	30	22	37	8
321267	4	1	2	1	2	0	0	1	1	0	1	1	0	1	0	0	0	0	0	0	0	0	0	0	1	0	0	0	0	0	0	0	0	0	1	0	0	1	0	0	0.797316	17	4	26	6
327374	5	2	5	1	5	0	0	1	1	0	1	1	1	0	0	0	0	0	0	0	0	0	0	1	0	0	0	0	0	0	0	0	0	0	1	0	0	1	0	0	1.02713	31	6	45	10
328869	5	2	4	2	1	0	0	1	1	0	1	1	0	1	0	0	0	0	0	0	0	0	0	0	1	0	0	0	0	0	0	0	0	0	1	0	0	1	0	0	0.739296	16	3	48	10
332397	6	2	6	2	2	0	0	1	1	0	0	0	0	0	0	0	0	0	0	0	0	0	0	0	0	0	0	0	0	0	0	0	0	0	0	0	0	0	0	0	0.998116	1	0	73	15
333698	5	2	2	1	5	0	0	1	0	1	0	3	0	0	0	0	0	0	0	0	0	0	0	3	3	3	3	3	3	3	3	3	3	3	0	0	0	3	3	3	1.27757	1	1	55	12
333803	4	1	1	1	1	0	0	1	1	0	0	0	0	0	0	0	0	0	0	0	0	0	0	0	0	0	0	0	0	0	0	0	0	0	0	0	0	0	0	0	5.16875	8	1	24	5
334010	1	2	3	1	3	1	0	0	1	0	1	1	1	0	0	0	0	0	0	0	0	0	0	1	0	0	0	0	0	0	0	0	0	0	1	0	0	1	0	0	0.553641	12	9	0	1
343842	2	1	5	1	5	1	0	0	1	0	1	1	1	0	0	0	0	0	0	0	0	1	1	1	0	0	0	0	0	0	0	0	0	0	1	0	0	1	0	0	0.95644	19	7	7	2
348080	5	2	3	2	2	0	0	1	1	0	1	1	0	1	0	0	0	0	0	0	0	0	0	0	1	0	0	0	0	0	0	0	0	0	1	0	0	1	0	0	0.838257	18	7	45	10
350282	6	1	6	2	2	0	0	1	1	0	0	3	0	0	0	0	0	0	0	0	0	0	0	3	3	3	3	3	3	3	3	3	3	3	0	0	0	3	3	3	0.998116	6	3	72	15
351232	2	1	4	2	5	1	0	0	1	0	1	1	0	1	0	0	0	0	0	0	0	1	1	0	1	0	0	0	0	0	0	0	0	0	1	0	0	1	0	0	0.6446	18	10	6	2
352221	4	2	2	2	5	0	0	1	1	0	1	1	0	1	0	0	0	0	0	0	0	0	0	0	1	0	0	0	0	0	0	0	0	0	1	0	0	1	0	0	0.616405	29	5	32	7
354251	4	2	1	2	2	0	0	1	1	0	1	1	0	0	0	0	0	0	0	0	0	0	1	0	0	0	0	0	0	0	0	0	0	1	0	0	0	0	0	0	1.60814	22	14	30	7
356060	1	1	4	1	3	1	0	0	1	0	0	0	0	0	0	0	0	0	0	0	0	0	0	0	0	0	0	0	0	0	0	0	0	0	0	0	0	0	0	0	0.680564	13	12	0	1
357065	4	2	3	1	3	0	0	1	1	0	1	1	1	0	0	1	0	0	0	0	0	0	0	1	0	0	0	0	0	0	0	0	0	0	1	0	1	1	0	0	1.0939	8	4	32	7
358257	4	1	4	1	4	0	0	1	1	0	0	0	0	0	0	0	0	0	0	0	0	0	0	0	0	0	0	0	0	0	0	0	0	0	0	0	0	0	0	0	0.979562	6	4	32	7
358496	4	2	2	1	2	0	0	1	1	0	0	0	0	0	0	0	0	0	0	0	0	0	0	0	0	0	0	0	0	0	0	0	0	0	0	0	0	0	0	0	0.616405	6	2	30	7
358599	5	1	4	2	1	0	0	1	1	0	1	1	0	1	0	0	0	0	0	0	0	1	1	0	1	0	0	0	0	0	0	0	0	1	1	0	0	1	0	0	0.677358	9	5	50	11
359305	6	1	6	2	5	0	0	1	0	0	0	0	0	0	0	0	0	0	0	0	0	0	0	0	0	0	0	0	0	0	0	0	0	0	0	0	0	0	0	0	0.998116	12	5	76	15
359677	6	2	6	2	1	0	0	1	0	0	0	1	0	0	0	0	0	0	0	0	0	0	0	0	1	0	0	0	0	0	0	0	0	0	0	0	0	1	0	0	0.998116	1	1	86	15
364557	4	1	4	1	1	0	0	1	0	1	1	1	1	0	0	0	0	0	0	0	0	0	0	1	0	0	0	0	0	0	0	0	0	0	1	0	0	1	0	0	0.997661	5	3	39	8
370614	5	1	4	2	5	0	0	1	1	0	1	1	0	1	0	0	0	0	0	0	0	1	0	0	1	0	0	0	0	0	0	0	0	0	1	0	0	1	0	0	0.677358	4	3	52	11
374206	6	2	6	2	5	0	0	1	1	0	0	0	0	0	0	0	0	0	0	0	0	0	0	0	0	0	0	0	0	0	0	0	0	0	0	0	0	0	0	0	0.998116	0	0	75	15
374335	4	2	5	2	3	0	1	0	1	0	0	0	0	0	0	0	0	0	0	0	0	0	0	0	0	0	0	0	0	0	0	0	0	0	0	0	0	0	0	0	1.57007	27	6	20	5
375326	4	1	3	1	4	0	0	1	1	0	1	1	0	1	0	0	0	0	0	0	0	0	0	0	1	0	0	0	0	0	0	0	0	0	1	0	0	1	0	0	0.93669	10	2	26	6
379514	5	2	1	2	5	0	0	1	1	0	0	0	0	0	0	0	0	0	0	0	0	0	0	0	0	0	0	0	0	0	0	0	0	0	0	0	0	0	0	0	1.45634	6	3	56	12
384555	4	2	4	1	3	0	0	1	1	0	0	0	0	0	0	0	0	0	0	0	0	0	0	0	0	0	0	0	0	0	0	0	0	0	0	0	0	0	0	0	0.979562	12	11	32	7
384769	4	1	3	2	1	0	0	1	1	0	0	0	0	0	0	0	0	0	0	0	0	0	0	0	0	0	0	0	0	0	0	0	0	0	0	0	0	0	0	0	0.99407	12	9	40	9
386213	4	2	3	1	4	0	0	1	1	0	0	0	0	0	0	0	0	0	0	0	0	0	0	0	0	0	0	0	0	0	0	0	0	0	0	0	0	0	0	0	0.93669	26	2	28	6
386919	4	1	4	1	3	0	0	1	0	0	1	0	0	0	0	1	0	0	0	0	0	0	1	0	0	0	0	0	0	0	0	0	0	0	0	0	1	0	0	0	0.783908	12	8	41	9
387316	2	1	3	2	2	1	0	0	1	0	1	3	0	0	0	1	0	0	0	0	0	0	0	3	3	3	3	3	3	3	3	3	3	3	0	0	1	3	3	3	1.2531	54	54	10	3
390853	4	1	1	2	3	0	0	1	1	0	1	1	1	1	0	0	0	0	0	0	0	0	0	1	1	1	0	0	0	0	0	0	0	0	1	0	0	1	1	0	1.08709	20	6	44	9
390885	6	2	6	1	3	0	0	1	1	0	1	1	0	0	0	0	0	0	0	0	0	0	1	0	0	0	0	0	0	0	0	0	0	1	0	0	0	0	0	0	0.998116	10	8	74	15
395326	4	1	5	1	5	0	0	1	0	0	0	0	0	0	0	0	0	0	0	0	0	0	0	0	0	0	0	0	0	0	0	0	0	0	0	0	0	0	0	0	2.06625	5	5	35	8
398508	3	2	5	3	5	0	1	0	1	0	0	0	0	0	0	0	0	0	0	0	0	0	0	0	0	0	0	0	0	0	0	0	0	0	0	0	0	0	0	0	2.28582	45	6	13	3
400839	5	1	6	2	1	0	0	1	0	0	0	1	0	0	0	0	0	0	0	0	0	0	0	1	0	0	0	0	0	0	0	0	0	0	0	0	0	1	0	0	1.00945	3	3	63	13
401108	5	2	3	2	5	0	0	1	1	0	0	0	0	0	0	0	0	0	0	0	0	0	0	0	0	0	0	0	0	0	0	0	0	0	0	0	0	0	0	0	0.987814	2	2	54	11
403196	2	2	4	1	3	1	0	0	1	0	1	1	0	1	0	0	0	0	0	0	0	0	1	0	1	0	0	0	0	0	0	0	0	0	1	0	0	1	0	0	0.6446	15	12	6	2
413191	6	2	4	3	3	0	0	1	1	0	1	1	0	1	0	1	0	0	0	0	0	1	1	0	1	0	0	0	0	0	0	0	0	0	1	0	1	1	0	0	5.97662	4	4	74	15
423858	4	1	4	2	5	0	0	1	1	0	1	0	1	0	0	0	0	0	0	0	0	1	1	0	0	0	0	0	0	0	0	0	0	0	1	0	0	0	0	0	0.979562	9	5	34	7
426803	6	2	6	2	2	0	0	1	1	0	1	0	1	0	0	0	0	0	0	0	0	0	0	0	0	0	0	0	0	0	0	0	0	0	1	0	0	0	0	0	0.998116	9	5	71	15
427469	3	2	4	3	1	0	1	0	1	0	1	1	0	1	0	0	0	0	0	0	0	0	0	0	1	0	0	0	0	0	0	0	0	0	1	0	0	1	0	0	1.26336	19	7	17	4
429622	4	1	1	1	4	0	0	1	1	0	1	1	1	0	0	0	0	0	0	0	0	0	0	1	0	0	0	0	0	0	0	0	0	0	1	0	0	1	0	0	0.949201	5	1	35	8
433959	6	1	6	2	3	0	0	1	1	0	0	0	0	0	0	0	0	0	0	0	0	0	0	0	0	0	0	0	0	0	0	0	0	0	0	0	0	0	0	0	0.998116	3	1	70	15
434554	2	2	4	1	2	1	0	0	1	0	1	1	1	1	0	1	0	0	0	0	0	0	1	1	1	0	0	0	0	0	0	0	0	0	1	0	1	1	0	0	0.6446	35	35	7	2
437552	1	2	3	2	5	1	0	0	1	0	0	0	0	0	0	0	0	0	0	0	0	0	0	0	0	0	0	0	0	0	0	0	0	0	0	0	0	0	0	0	0.553641	6	5	0	1
440307	3	2	5	2	4	0	1	0	0	0	1	1	0	0	0	1	0	0	0	0	0	0	0	1	1	0	0	0	0	0	0	0	0	0	0	0	1	1	0	0	1.56607	20	19	17	4
440673	4	1	3	1	4	0	0	1	1	0	0	0	0	0	0	0	0	0	0	0	0	0	0	0	0	0	0	0	0	0	0	0	0	0	0	0	0	0	0	0	0.93669	19	12	25	6
444168	5	1	6	2	6	0	0	1	1	0	1	1	1	0	0	0	0	0	0	0	0	0	0	1	1	0	0	0	0	0	0	0	0	0	1	0	0	1	0	0	1.00945	12	7	60	13
445518	4	1	4	1	1	0	0	1	1	0	0	0	0	0	0	0	0	0	0	0	0	0	0	0	0	0	0	0	0	0	0	0	0	0	0	0	0	0	0	0	0.979562	11	3	33	7
447699	4	2	3	1	5	0	0	1	1	0	1	3	0	0	0	0	0	0	0	0	0	1	0	3	3	3	3	3	3	3	3	3	3	3	1	0	0	3	3	3	0.93669	3	2	27	6
448119	5	1	3	1	5	0	0	1	1	0	1	1	1	0	0	0	0	0	0	0	0	0	0	1	0	0	0	0	0	0	0	0	0	0	1	0	0	1	0	0	0.987814	7	4	50	11
450487	4	1	5	1	4	0	0	1	0	0	1	1	0	1	0	0	0	0	0	0	0	0	0	0	1	0	0	0	0	0	0	0	0	0	1	0	0	1	0	0	1.84252	30	7	42	9
452932	5	1	2	2	3	0	0	1	0	0	1	1	0	1	1	0	0	0	0	0	0	0	0	0	1	1	0	0	0	0	0	0	0	0	1	1	0	1	1	0	1.27757	17	4	56	12
459120	5	1	6	3	1	0	0	1	0	0	0	0	0	0	0	0	0	0	0	0	0	0	0	0	0	0	0	0	0	0	0	0	0	0	0	0	0	0	0	0	1.00945	8	0	64	13
461022	1	1	5	1	5	1	0	0	1	0	0	0	0	0	0	0	0	0	0	0	0	0	0	0	0	0	0	0	0	0	0	0	0	0	0	0	0	0	0	0	0.687305	10	7	3	1
462393	4	1	2	2	1	0	0	1	1	0	0	0	0	0	0	0	0	0	0	0	0	0	0	0	0	0	0	0	0	0	0	0	0	0	0	0	0	0	0	0	0.616405	4	1	30	7
475876	6	2	6	1	1	0	0	1	0	1	0	0	0	0	0	0	0	0	0	0	0	0	0	0	0	0	0	0	0	0	0	0	0	0	0	0	0	0	0	0	0.998116	1	1	80	15
479362	4	2	1	1	5	0	0	1	1	0	0	0	0	0	0	0	0	0	0	0	0	0	0	0	0	0	0	0	0	0	0	0	0	0	0	0	0	0	0	0	1.60814	24	24	31	7
483004	5	1	2	2	1	0	0	1	1	0	0	1	0	0	0	0	0	0	0	0	0	0	0	0	1	0	0	0	0	0	0	0	0	0	0	0	0	1	0	0	1.27757	16	6	56	12
483452	4	1	4	2	3	0	1	0	0	1	1	1	1	0	0	0	0	0	0	0	0	1	0	1	0	0	0	0	0	0	0	0	0	0	1	0	0	1	0	0	1.26336	3	1	19	4
484521	4	2	3	2	1	0	1	0	0	0	1	1	1	0	0	0	0	0	0	0	0	1	0	1	0	0	0	0	0	0	0	0	0	0	1	0	0	1	0	0	5.32814	4	4	18	4
485163	1	1	5	2	1	1	0	0	1	0	1	1	1	0	0	0	0	0	0	0	0	1	0	1	0	0	0	0	0	0	0	0	0	0	1	0	0	1	0	0	0.687305	8	6	1	1
487913	5	2	2	2	2	0	0	1	1	0	0	0	0	0	0	0	0	0	0	0	0	0	0	0	0	0	0	0	0	0	0	0	0	0	0	0	0	0	0	0	0.588132	4	2	52	11
493829	2	2	4	1	1	1	0	0	1	1	1	1	0	1	0	0	0	0	0	0	0	1	1	0	1	0	0	0	0	0	0	0	0	0	1	0	0	1	0	0	1.14103	14	13	10	3
494521	6	1	6	1	4	0	0	1	1	0	0	0	0	0	0	0	0	0	0	0	0	0	0	0	0	0	0	0	0	0	0	0	0	0	0	0	0	0	0	0	0.998116	5	3	71	15
496477	4	1	2	1	1	0	0	1	1	0	0	0	0	0	0	0	0	0	0	0	0	0	0	0	0	0	0	0	0	0	0	0	0	0	0	0	0	0	0	0	0.797316	36	10	29	6
498382	4	1	1	1	4	0	0	1	1	0	0	0	0	0	0	0	0	0	0	0	0	0	0	0	0	0	0	0	0	0	0	0	0	0	0	0	0	0	0	0	1.60814	28	18	32	7
498428	4	1	2	1	2	0	0	1	1	0	1	1	1	0	0	0	0	0	0	0	0	0	0	1	0	0	0	0	0	0	0	0	0	0	1	0	0	1	0	0	0.797316	11	6	25	6
499299	6	1	6	3	5	0	0	1	1	0	1	1	1	0	0	1	0	0	0	0	0	0	1	1	0	0	0	0	0	0	0	0	0	0	1	0	1	1	0	0	0.998116	2	0	74	15
502804	6	2	6	1	4	0	0	1	1	0	0	0	0	0	0	0	0	0	0	0	0	0	0	0	0	0	0	0	0	0	0	0	0	0	0	0	0	0	0	0	0.998116	3	2	74	15
505287	1	2	3	2	1	1	0	0	1	0	1	1	0	1	0	1	0	0	0	0	0	0	0	0	1	0	0	0	0	0	0	0	0	0	1	0	1	1	0	0	0.553641	31	17	3	1
510954	4	1	4	2	2	0	0	1	1	0	1	1	1	0	0	0	0	0	0	0	0	0	0	1	1	0	0	0	0	0	0	0	0	0	1	0	0	1	0	0	0.997661	33	15	38	8
512085	3	1	4	3	4	0	1	0	1	0	1	1	1	1	0	0	0	0	0	0	0	0	0	0	1	0	0	0	0	0	0	0	0	0	1	0	0	1	0	0	1.14103	10	8	14	3
519786	5	2	1	1	5	0	0	1	1	0	0	0	0	0	0	0	0	0	0	0	0	0	0	0	0	0	0	0	0	0	0	0	0	0	0	0	0	0	0	0	1.26948	4	0	49	10
519853	4	2	1	2	2	0	0	1	1	0	1	1	1	0	0	0	0	0	0	0	0	0	0	1	0	0	0	0	0	0	0	0	0	1	1	0	0	1	0	0	1.868	17	0	26	6
526803	4	1	4	1	2	0	1	0	1	0	1	1	1	1	0	0	0	0	0	0	0	1	0	1	1	0	0	0	0	0	0	0	0	0	1	0	0	1	0	0	1.78187	19	11	21	5
527040	5	2	2	2	1	0	0	1	1	0	0	0	0	0	0	0	0	0	0	0	0	0	0	0	0	0	0	0	0	0	0	0	0	0	0	0	0	0	0	0	0.588132	36	16	52	11
527208	4	1	3	1	5	0	0	1	1	0	1	1	1	0	0	0	0	0	0	0	0	0	0	1	0	0	0	0	0	0	0	0	0	0	1	0	0	1	0	0	0.787143	8	2	35	8
527263	6	1	6	1	1	0	0	1	1	0	0	3	0	0	0	0	0	0	0	0	0	0	0	3	3	3	3	3	3	3	3	3	3	3	0	0	0	3	3	3	1.14625	3	2	67	14
531555	5	2	1	5	1	0	0	1	1	0	1	1	0	1	0	0	0	0	0	0	0	0	0	0	1	0	0	0	0	0	0	0	0	0	1	0	0	1	0	0	1.26948	6	3	48	10
533030	2	2	4	1	3	1	0	0	1	0	1	0	0	0	0	1	0	0	0	0	0	0	0	0	0	0	0	0	0	0	0	0	0	0	0	0	1	0	0	0	0.6446	19	10	9	2
534460	5	1	1	2	4	0	0	1	1	0	1	0	0	0	0	1	0	0	0	0	0	0	0	0	0	0	0	0	0	0	0	0	0	0	0	0	1	0	0	0	1.45634	15	3	57	12
534636	4	1	3	2	3	0	1	0	1	0	1	1	1	1	0	0	0	0	0	0	0	0	0	1	1	0	0	0	0	0	0	0	0	0	1	0	0	1	0	0	1.06724	14	5	20	5
536739	4	2	1	2	1	0	0	1	0	0	0	0	0	0	0	0	0	0	0	0	0	0	0	0	0	0	0	0	0	0	0	0	0	0	0	0	0	0	0	0	1.08709	2	0	43	9
537177	5	2	4	3	1	0	0	1	1	0	0	1	0	0	0	0	0	0	0	0	0	0	0	0	1	0	0	0	0	0	0	0	0	0	0	0	0	1	0	0	0.677358	26	16	52	11
545163	1	1	4	1	5	1	0	0	1	0	0	0	0	0	0	0	0	0	0	0	0	0	0	0	0	0	0	0	0	0	0	0	0	0	0	0	0	0	0	0	0.680564	33	15	3	1
545368	6	1	6	1	4	0	0	1	0	1	0	0	0	0	0	0	0	0	0	0	0	0	0	0	0	0	0	0	0	0	0	0	0	0	0	0	0	0	0	0	1.14625	48	37	67	14
545556	1	2	5	1	4	1	0	0	1	0	1	1	0	1	1	0	0	0	0	0	0	0	1	0	1	1	0	0	0	0	0	0	0	1	1	1	0	1	1	0	0.95644	38	13	5	2
546107	5	1	2	2	1	0	0	1	1	0	1	0	0	0	1	0	0	0	0	0	0	0	0	0	0	0	0	0	0	0	0	0	0	0	0	1	0	0	0	0	0.588132	17	2	51	11
546929	5	1	4	1	5	0	0	1	1	0	1	1	1	0	0	0	0	0	0	0	0	0	0	1	0	0	0	0	0	0	0	0	0	0	1	0	0	1	0	0	0.739296	3	2	47	10
547516	4	2	4	2	1	0	0	1	0	0	1	0	0	0	0	0	0	0	0	0	0	0	1	0	0	0	0	0	0	0	0	0	0	0	0	0	0	0	0	0	1.78187	25	21	20	5
548628	1	2	5	1	2	1	0	0	1	1	1	0	0	1	0	0	0	0	0	0	0	0	0	0	0	0	0	0	0	0	0	0	0	0	1	0	0	0	0	0	0.687305	11	7	0	1
551273	4	1	4	1	1	0	0	1	0	0	1	1	1	0	0	1	0	0	0	0	0	0	0	1	0	0	0	0	0	0	0	0	0	0	1	0	1	1	0	0	0.979562	8	4	33	7
553002	4	1	4	1	5	0	0	1	0	0	1	0	0	0	0	0	0	0	0	0	0	1	0	0	0	0	0	0	0	0	0	0	0	0	1	0	0	0	0	0	0.783908	11	6	41	9
553393	2	1	4	1	1	1	0	0	1	0	1	1	1	0	0	0	0	0	0	0	0	0	0	1	0	0	0	0	0	0	0	0	0	0	1	0	0	1	0	0	0.6446	12	12	7	2
556142	3	1	4	2	5	0	1	0	1	0	1	1	1	0	0	0	0	0	0	0	0	0	0	1	0	0	0	0	0	0	0	0	0	0	1	0	0	1	0	0	1.26336	30	9	16	4
556706	4	2	5	2	4	0	0	1	1	0	1	1	1	0	0	0	0	0	0	0	0	0	0	1	0	0	0	0	0	0	0	0	0	0	1	0	0	1	0	0	1.56607	10	7	19	4
561144	5	2	3	2	2	0	0	1	1	0	1	1	1	0	0	0	0	0	0	0	0	0	0	1	1	0	0	0	0	0	0	0	0	0	1	0	0	1	0	0	0.987814	11	3	50	11
566160	5	1	3	2	1	0	0	1	1	0	1	1	0	1	0	1	0	0	0	0	0	0	0	0	1	0	0	0	0	0	0	0	0	0	1	0	1	1	0	0	0.987814	9	3	53	11
566343	3	1	3	3	2	0	1	0	1	0	0	0	0	0	0	0	0	0	0	0	0	0	0	0	0	0	0	0	0	0	0	0	0	0	0	0	0	0	0	0	1.2531	37	13	13	3
566367	3	2	5	3	5	0	1	0	1	0	1	1	1	0	0	0	0	0	0	0	0	0	0	1	0	0	0	0	0	0	0	0	0	0	1	0	0	1	0	0	1.56607	24	12	15	4
571109	5	1	4	1	5	0	0	1	0	0	1	1	0	0	0	0	0	0	0	0	0	1	0	1	0	0	0	0	0	0	0	0	0	0	1	0	0	1	0	0	0.739296	12	8	45	10
571324	4	2	1	2	5	0	0	1	0	0	0	0	0	0	0	0	0	0	0	0	0	0	0	0	0	0	0	0	0	0	0	0	0	0	0	0	0	0	0	0	1.60814	1	1	30	7
572734	1	1	2	2	2	1	0	0	0	0	0	0	0	0	0	0	0	0	0	0	0	0	0	0	0	0	0	0	0	0	0	0	0	0	0	0	0	0	0	0	2.24182	8	8	4	1
576031	2	2	5	1	3	1	0	0	1	0	1	0	0	0	0	0	0	0	0	0	0	1	0	0	0	0	0	0	0	0	0	0	0	0	1	0	0	0	0	0	0.95644	24	15	8	2
576680	4	1	2	1	2	0	0	1	1	0	1	0	0	0	0	0	0	0	0	0	0	1	0	0	0	0	0	0	0	0	0	0	0	0	1	0	0	0	0	0	0.797316	17	4	27	6
581550	6	2	6	2	2	0	0	1	0	0	0	3	0	0	0	0	0	0	0	0	0	0	0	3	3	3	3	3	3	3	3	3	3	3	0	0	0	3	3	3	1.14625	22	2	68	14
583315	4	2	4	1	2	0	0	1	1	0	0	0	0	0	0	0	0	0	0	0	0	0	0	0	0	0	0	0	0	0	0	0	0	0	0	0	0	0	0	0	0.783908	11	4	44	9
584049	4	1	3	1	5	0	0	1	1	0	1	1	0	1	0	0	0	0	0	0	0	1	1	0	1	0	0	0	0	0	0	0	0	0	1	0	0	1	0	0	0.93669	21	2	27	6
584918	5	2	3	1	2	0	0	1	1	1	1	1	0	1	0	1	0	0	0	0	0	1	0	0	1	0	0	0	0	0	0	0	0	0	1	0	1	1	0	0	0.987814	6	2	53	11
592766	4	1	4	2	5	0	0	1	1	0	1	1	1	0	0	0	0	0	0	0	0	0	0	1	0	0	0	0	0	0	0	0	0	0	1	0	0	1	0	0	0.979562	11	5	32	7
593600	4	2	2	2	2	0	0	1	1	0	1	1	0	1	0	0	0	0	0	0	0	0	0	0	1	0	0	0	0	0	0	0	0	0	1	0	0	1	0	0	0.834847	19	7	39	8
594259	5	2	6	1	4	0	0	1	1	0	1	0	0	0	0	1	0	0	0	0	0	0	0	0	0	0	0	0	0	0	0	0	0	0	0	0	1	0	0	0	1.00945	7	5	62	13
597056	2	2	4	2	1	1	0	0	0	1	1	0	1	0	0	0	0	0	0	0	0	0	0	0	0	0	0	0	0	0	0	0	0	0	1	0	0	0	0	0	0.6446	3	3	6	2
598711	5	2	3	2	1	0	0	1	1	0	1	1	0	0	0	1	1	0	0	0	0	1	1	0	0	0	1	0	0	0	0	0	0	1	1	0	1	0	0	1	0.838257	14	5	47	10
600891	1	2	4	1	5	1	0	0	1	0	1	0	0	0	0	1	0	0	0	0	0	0	1	0	0	0	0	0	0	0	0	0	0	0	0	0	1	0	0	0	0.6446	8	8	5	2
603778	4	2	2	2	4	0	0	1	1	0	1	0	0	0	0	0	0	0	0	0	0	1	0	0	0	0	0	0	0	0	0	0	0	0	1	0	0	0	0	0	0.846403	12	7	44	9
604026	5	2	3	2	5	0	0	1	1	0	0	0	0	0	0	0	0	0	0	0	0	0	0	0	0	0	0	0	0	0	0	0	0	0	0	0	0	0	0	0	0.838257	13	3	48	10
604197	6	1	6	2	5	0	0	1	1	0	0	0	0	0	0	0	0	0	0	0	0	0	0	0	0	0	0	0	0	0	0	0	0	0	0	0	0	0	0	0	0.998116	7	0	74	15
606424	6	1	6	2	2	0	0	1	1	0	1	0	0	0	0	1	0	0	0	0	0	0	0	0	0	0	0	0	0	0	0	0	0	0	0	0	1	0	0	0	0.998116	6	4	73	15
611896	1	2	4	1	3	1	0	0	1	0	1	1	1	0	0	1	0	0	0	0	0	0	0	1	0	0	0	0	0	0	0	0	0	0	1	0	1	1	0	0	0.6446	17	17	5	2
616530	5	2	1	1	5	0	0	1	1	0	0	3	0	0	0	0	0	0	0	0	0	0	0	3	3	3	3	3	3	3	3	3	3	3	0	0	0	3	3	3	14.5785	12	9	60	13
617467	5	1	4	1	2	0	0	1	1	0	1	1	1	0	0	0	0	0	0	0	0	0	0	1	0	0	0	0	0	0	0	0	0	0	1	0	0	1	0	0	0.739296	60	20	46	10
617545	4	1	3	2	3	0	0	1	1	0	1	1	0	1	1	0	0	0	0	0	0	1	1	1	1	1	0	0	0	0	0	0	1	1	1	1	0	1	1	0	0.787143	5	3	39	8
621307	4	2	4	1	3	0	0	1	1	0	0	0	0	0	0	0	0	0	0	0	0	0	0	0	0	0	0	0	0	0	0	0	0	0	0	0	0	0	0	0	0.979562	13	5	34	7
621662	4	1	3	1	5	0	1	0	1	0	0	0	0	0	0	0	0	0	0	0	0	0	0	0	0	0	0	0	0	0	0	0	0	0	0	0	0	0	0	0	1.06724	16	5	22	5
624215	6	1	6	2	1	0	0	1	1	0	0	0	0	0	0	0	0	0	0	0	0	0	0	0	0	0	0	0	0	0	0	0	0	0	0	0	0	0	0	0	0.998116	2	0	80	15
625175	5	1	2	2	5	0	0	1	1	0	1	1	0	1	1	0	0	0	0	0	0	1	0	0	1	1	0	0	0	0	0	0	0	0	1	1	0	1	1	0	0.828241	15	6	45	10
625820	4	1	4	2	2	0	0	1	1	0	1	1	0	0	0	0	0	0	0	0	0	1	1	0	0	0	0	0	0	0	0	0	0	1	1	0	0	0	0	0	0.783908	10	3	41	9
628628	4	2	5	1	2	0	0	1	0	0	1	0	0	0	0	0	0	0	0	0	0	0	1	0	0	0	0	0	0	0	0	0	0	0	0	0	0	0	0	0	0.752672	11	1	25	6
628763	1	2	3	1	5	1	0	0	1	0	1	1	1	1	0	0	0	0	0	0	0	1	0	1	1	0	0	0	0	0	0	0	0	0	1	0	0	1	0	0	0.553641	33	19	2	1
629762	4	1	2	3	2	0	0	1	1	0	0	0	0	0	0	0	0	0	0	0	0	0	0	0	0	0	0	0	0	0	0	0	0	0	0	0	0	0	0	0	0.616405	21	2	34	7
633492	5	2	1	1	4	0	0	1	1	0	0	0	0	0	0	0	0	0	0	0	0	0	0	0	0	0	0	0	0	0	0	0	0	0	0	0	0	0	0	0	0.989347	15	2	54	11
636625	1	2	3	2	4	1	0	0	0	0	0	0	0	0	0	0	0	0	0	0	0	0	0	0	0	0	0	0	0	0	0	0	0	0	0	0	0	0	0	0	0.553641	4	4	4	1
637994	6	1	6	3	5	0	0	1	1	0	1	1	1	0	0	0	0	0	0	0	0	0	0	1	0	0	0	0	0	0	0	0	0	0	1	0	0	1	0	0	0.998116	8	7	84	15
642349	5	1	2	2	3	0	0	1	0	0	1	1	1	0	0	0	0	0	0	0	0	0	0	1	0	0	0	0	0	0	0	0	0	0	1	0	0	1	0	0	1.27757	7	4	56	12
645379	5	1	1	1	1	0	0	1	1	0	1	1	1	0	0	0	0	0	0	0	0	0	0	1	0	0	0	0	0	0	0	0	0	0	1	0	0	1	0	0	1.45634	24	6	57	12
645787	3	2	4	2	1	0	1	0	1	0	0	0	0	0	0	0	0	0	0	0	0	0	0	0	0	0	0	0	0	0	0	0	0	0	0	0	0	0	0	0	1.26336	18	7	17	4
649428	6	2	6	2	5	0	0	1	1	0	1	0	0	0	0	0	0	0	0	0	0	1	1	0	0	0	0	0	0	0	0	0	0	0	1	0	0	0	0	0	0.998116	9	6	72	15
649802	5	2	5	2	5	0	0	1	1	0	1	1	1	1	0	0	0	0	0	0	0	1	0	1	1	0	0	0	0	0	0	0	0	0	1	0	0	1	0	0	1.02713	11	6	48	10
651226	2	2	5	2	2	1	0	0	1	0	1	1	0	1	0	0	0	0	0	0	0	0	1	0	1	0	0	0	0	0	0	0	0	0	1	0	0	1	0	0	0.95644	22	16	8	2
652965	1	2	4	1	1	1	0	0	1	0	1	0	0	1	0	0	0	0	0	0	0	0	0	0	0	0	0	0	0	0	0	0	0	0	1	0	0	0	0	0	0.680564	6	5	0	1
659083	4	2	5	1	5	0	0	1	1	0	1	1	0	0	0	1	0	0	0	0	0	0	0	0	0	0	1	0	0	0	0	0	0	0	0	0	1	0	0	1	1.62662	10	3	33	7
662605	4	1	5	2	3	0	0	1	1	0	0	0	0	0	0	0	0	0	0	0	0	0	0	0	0	0	0	0	0	0	0	0	0	0	0	0	0	0	0	0	1.84252	21	5	43	9
662679	4	1	3	2	1	0	0	1	0	0	0	0	0	0	0	0	0	0	0	0	0	0	0	0	0	0	0	0	0	0	0	0	0	0	0	0	0	0	0	0	0.99407	9	0	42	9
663437	5	2	4	1	5	0	0	1	0	1	1	1	1	0	0	0	0	0	0	0	0	1	0	1	0	0	0	0	0	0	0	0	0	0	1	0	0	1	0	0	0.677358	22	15	51	11
664572	4	1	2	1	3	0	0	1	0	0	0	0	0	0	0	0	0	0	0	0	0	0	0	0	0	0	0	0	0	0	0	0	0	0	0	0	0	0	0	0	0.616405	33	13	30	7
665108	5	1	2	1	1	0	0	1	1	0	0	0	0	0	0	0	0	0	0	0	0	0	0	0	0	0	0	0	0	0	0	0	0	0	0	0	0	0	0	0	0.588132	10	2	52	11
665471	4	1	3	1	3	0	0	1	1	0	0	0	0	0	0	0	0	0	0	0	0	0	0	0	0	0	0	0	0	0	0	0	0	0	0	0	0	0	0	0	1.0939	10	3	30	7
675532	5	2	2	2	2	0	0	1	1	0	0	0	0	0	0	0	0	0	0	0	0	0	0	0	0	0	0	0	0	0	0	0	0	0	0	0	0	0	0	0	1.27757	8	5	58	12
677245	1	2	3	1	4	1	0	0	1	0	1	1	1	1	0	0	0	0	0	0	0	1	0	1	1	0	0	0	0	0	0	0	0	0	1	0	0	1	0	0	0.553641	3	2	0	1
683568	5	2	2	1	2	0	0	1	1	0	1	0	0	1	0	0	0	0	0	0	0	0	0	0	0	0	0	0	0	0	0	0	0	0	1	0	0	0	0	0	0.828241	22	4	48	10
683661	6	1	6	1	1	0	0	1	1	1	0	0	0	0	0	0	0	0	0	0	0	0	0	0	0	0	0	0	0	0	0	0	0	0	0	0	0	0	0	0	1.14625	0	0	66	14
683960	5	1	2	2	3	0	0	1	1	0	1	1	1	1	0	1	0	0	0	0	0	0	0	1	1	0	0	0	0	0	0	0	0	0	1	0	1	1	0	0	0.828241	33	7	47	10
684191	6	1	6	2	1	0	0	1	1	0	1	1	1	0	0	0	0	0	0	0	0	0	0	1	0	0	0	0	0	0	0	0	0	0	1	0	0	1	0	0	1.14625	14	5	65	14
687187	5	1	6	1	3	0	0	1	0	1	1	0	0	0	0	0	0	0	0	0	0	1	0	0	0	0	0	0	0	0	0	0	0	0	1	0	0	0	0	0	1.00945	11	9	62	13
688896	1	1	4	1	3	1	0	0	1	0	0	0	0	0	0	0	0	0	0	0	0	0	0	0	0	0	0	0	0	0	0	0	0	0	0	0	0	0	0	0	0.680564	6	5	4	1
690022	4	2	2	1	4	0	0	1	1	0	1	1	1	0	0	0	0	0	0	0	0	0	0	1	0	0	0	0	0	0	0	0	0	0	1	0	0	1	0	0	0.846403	10	5	40	9
690218	5	2	1	4	1	0	0	1	1	0	0	0	0	0	0	0	0	0	0	0	0	0	0	0	0	0	0	0	0	0	0	0	0	0	0	0	0	0	0	0	1.26948	3	0	45	10
691231	4	2	4	1	4	0	0	1	1	0	1	1	1	0	0	0	0	0	0	0	0	1	0	1	0	0	0	0	0	0	0	0	0	0	1	0	0	1	0	0	1.78187	9	1	23	5
694847	5	2	4	1	5	0	0	1	1	0	1	0	0	0	0	0	0	0	0	0	0	1	0	0	0	0	0	0	0	0	0	0	0	0	1	0	0	0	0	0	0.677358	11	1	52	11
697572	6	2	6	2	4	0	0	1	1	0	0	1	0	0	0	0	0	0	0	0	0	0	0	0	1	0	0	0	0	0	0	0	0	0	0	0	0	1	0	0	0.998116	4	1	77	15
699139	1	1	4	2	2	1	0	0	1	0	1	1	0	1	0	0	0	0	0	0	0	1	0	0	1	0	0	0	0	0	0	0	0	0	1	0	0	1	0	0	0.680564	5	3	2	1
699832	4	2	5	2	5	0	0	1	1	0	1	1	1	1	0	0	0	0	0	0	0	0	1	1	1	0	0	0	0	0	0	0	0	0	1	0	0	1	0	0	2.06625	6	0	36	8
705053	4	2	3	2	5	0	0	1	1	0	1	1	0	1	0	1	0	0	0	0	0	0	1	0	1	0	0	0	0	0	0	0	0	0	1	0	1	1	0	0	0.93669	22	6	29	6
706453	4	1	2	1	3	0	0	1	1	0	1	1	1	0	0	0	0	0	0	0	0	0	0	1	0	0	0	0	0	0	0	0	0	0	1	0	0	1	0	0	0.834847	10	6	37	8
712628	5	1	2	2	1	0	0	1	1	0	1	1	1	0	0	1	0	0	0	0	0	0	0	1	0	0	1	0	0	0	0	0	0	0	1	0	1	1	0	1	0.588132	9	3	54	11
713613	4	2	4	1	1	0	0	1	0	0	0	0	0	0	0	0	0	0	0	0	0	0	0	0	0	0	0	0	0	0	0	0	0	0	0	0	0	0	0	0	0.997661	13	5	35	8
716531	4	2	3	2	5	0	0	1	1	0	0	1	0	0	0	0	0	0	0	0	0	0	0	0	1	0	0	0	0	0	0	0	0	0	0	0	0	1	0	0	0.93669	6	1	28	6
717301	5	1	2	2	1	0	0	1	1	0	0	0	0	0	0	0	0	0	0	0	0	0	0	0	0	0	0	0	0	0	0	0	0	0	0	0	0	0	0	0	0.588132	17	6	53	11
717368	5	1	2	2	3	0	0	1	0	0	1	1	1	0	0	0	0	0	0	0	0	0	0	1	0	0	0	0	0	0	0	0	0	0	1	0	0	1	0	0	0.588132	5	5	54	11
718005	4	2	3	1	2	0	0	1	1	0	1	1	0	1	0	0	0	0	0	0	0	1	0	0	1	0	0	0	0	0	0	0	0	0	1	0	0	1	0	0	0.93669	16	7	28	6
720636	4	2	5	2	5	0	0	1	1	0	1	1	0	1	0	1	0	1	0	0	0	1	0	0	1	0	0	0	0	0	0	0	0	0	1	1	1	1	0	0	1.57007	6	3	22	5
721660	1	2	3	2	2	1	0	0	1	0	1	1	0	1	0	0	0	0	0	0	0	0	0	0	1	0	0	0	0	0	0	0	0	0	1	0	0	1	0	0	0.84643	15	10	5	2
728399	6	1	6	3	3	0	0	1	1	0	0	0	0	0	0	0	0	0	0	0	0	0	0	0	0	0	0	0	0	0	0	0	0	0	0	0	0	0	0	0	0.998116	7	6	79	15
729271	4	1	4	1	1	0	0	1	1	0	0	0	0	0	0	0	0	0	0	0	0	0	0	0	0	0	0	0	0	0	0	0	0	0	0	0	0	0	0	0	1.78187	28	12	23	5
730678	4	1	4	1	3	0	0	1	1	0	1	1	0	1	0	0	0	0	0	0	0	0	0	0	1	0	0	0	0	0	0	0	0	0	1	0	0	1	0	0	0.783908	13	5	44	9
731030	1	2	3	2	5	1	0	0	0	0	1	1	0	1	0	0	0	0	0	0	0	1	1	0	1	0	0	0	0	0	0	0	0	0	1	0	0	1	0	0	0.553641	8	8	1	1
731543	1	2	5	3	5	1	0	0	1	0	0	0	0	0	0	0	0	0	0	0	0	0	0	0	0	0	0	0	0	0	0	0	0	0	0	0	0	0	0	0	0.687305	12	2	4	1
731775	5	2	5	5	5	0	0	1	1	0	1	1	0	1	0	0	0	0	0	0	0	0	0	0	1	0	0	0	0	0	0	0	0	0	1	0	0	1	0	0	0.954261	19	16	51	11
735293	4	1	3	1	4	0	0	1	0	1	0	0	0	0	0	0	0	0	0	0	0	0	0	0	0	0	0	0	0	0	0	0	0	0	0	0	0	0	0	0	1.0939	4	3	31	7
737602	4	1	5	2	5	0	1	0	1	0	1	0	1	0	0	0	0	0	0	0	0	0	0	0	0	0	0	0	0	0	0	0	0	0	1	0	0	0	0	0	1.57007	29	10	20	5
739384	4	2	2	1	2	0	0	1	0	0	1	1	1	1	1	1	0	0	0	0	0	0	1	0	1	1	0	0	0	0	0	0	0	0	1	1	1	1	1	0	0.846403	7	6	43	9
739663	5	1	4	1	2	0	0	1	1	0	1	1	1	0	0	0	0	0	0	0	0	0	0	1	0	0	0	0	0	0	0	0	0	0	1	0	0	1	0	0	0.739296	25	8	46	10
740381	6	2	6	2	4	0	0	1	0	1	0	0	0	0	0	0	0	0	0	0	0	0	0	0	0	0	0	0	0	0	0	0	0	0	0	0	0	0	0	0	0.998116	5	4	73	15
746979	6	2	6	2	5	0	0	1	1	0	1	1	0	0	0	1	0	0	0	0	0	1	0	0	0	0	1	0	0	0	0	0	0	0	1	0	1	0	0	1	0.998116	4	2	78	15
747173	2	2	4	1	4	1	0	0	1	0	1	0	0	0	0	0	0	0	0	0	0	0	1	0	0	0	0	0	0	0	0	0	0	0	0	0	0	0	0	0	0.6446	47	7	6	2
748866	4	1	4	2	5	0	0	1	1	0	1	1	0	1	0	0	0	0	0	0	0	0	0	0	1	0	0	0	0	0	0	0	0	0	1	0	0	1	0	0	0.783908	6	5	41	9
749014	3	2	3	3	5	0	1	0	1	0	1	1	1	0	0	0	0	0	0	0	0	0	1	0	0	0	0	0	0	0	0	0	0	1	1	0	0	0	0	0	1.2531	17	4	13	3
751429	4	2	2	1	4	0	0	1	1	0	1	0	0	0	0	0	0	0	0	0	0	0	1	0	0	0	0	0	0	0	0	0	0	0	0	0	0	0	0	0	0.797316	17	2	28	6
754840	3	2	4	1	3	1	0	0	1	0	1	1	1	0	0	0	0	0	0	0	0	0	1	1	1	0	0	0	0	0	0	0	0	1	1	0	0	1	0	0	1.14103	28	5	12	3
755264	3	2	3	3	1	0	1	0	1	0	1	1	0	1	0	0	0	0	0	0	0	0	0	0	1	0	0	0	0	0	0	0	0	0	1	0	0	1	0	0	1.2531	26	16	13	3
756792	2	1	4	1	4	1	0	0	1	0	0	0	0	0	0	0	0	0	0	0	0	0	0	0	0	0	0	0	0	0	0	0	0	0	0	0	0	0	0	0	1.14103	39	24	11	3
759592	4	1	4	1	3	0	0	1	1	0	1	1	1	0	0	0	0	0	0	0	0	0	0	1	0	0	0	0	0	0	0	0	0	0	1	0	0	1	0	0	0.783908	12	11	40	9
760289	4	2	4	1	3	0	1	0	0	0	0	1	0	0	0	0	0	0	0	0	0	0	0	1	0	0	0	0	0	0	0	0	0	0	0	0	0	1	0	0	1.78187	9	4	24	5
764060	4	2	5	2	4	0	1	0	1	0	1	1	1	1	0	0	0	0	0	0	0	1	0	1	1	0	0	0	0	0	0	0	0	0	1	0	0	1	0	0	1.56607	20	4	18	4
766042	4	1	4	1	1	0	1	0	1	0	1	1	1	0	0	0	0	0	0	0	0	0	0	1	0	0	0	0	0	0	0	0	0	0	1	0	0	1	0	0	1.78187	8	6	22	5
767949	5	1	5	1	5	0	0	1	1	0	1	1	1	1	0	0	0	0	0	0	0	0	1	1	1	0	0	0	0	0	0	0	0	0	1	0	0	1	0	0	1.02713	20	10	47	10
771592	4	2	5	1	4	0	1	0	1	0	1	1	1	0	0	1	0	0	0	0	0	0	0	1	0	0	0	0	0	0	0	0	0	0	1	0	1	1	0	0	1.57007	12	11	21	5
772138	5	1	2	2	2	0	0	1	0	0	1	0	0	0	0	0	0	0	0	0	0	0	1	0	0	0	0	0	0	0	0	0	0	0	0	0	0	0	0	0	1.27757	44	23	59	12
774736	4	1	4	2	1	0	0	1	1	0	1	1	1	1	0	0	0	0	0	0	1	0	0	0	1	0	0	0	0	0	0	0	0	0	1	1	0	1	0	0	0.783908	7	3	42	9
775087	2	2	4	2	4	1	0	0	1	0	1	1	0	1	0	0	0	0	0	0	0	0	0	0	1	0	0	0	0	0	0	0	0	0	1	0	0	1	0	0	0.6446	6	5	9	2
781682	4	1	2	2	3	0	0	1	1	0	0	0	0	0	0	0	0	0	0	0	0	0	0	0	0	0	0	0	0	0	0	0	0	0	0	0	0	0	0	0	0.616405	12	6	32	7
787147	4	1	4	2	5	0	0	1	1	0	1	1	1	0	0	0	0	0	0	0	0	0	0	1	0	0	0	0	0	0	0	0	0	0	1	0	0	1	0	0	0.979562	11	1	34	7
787539	5	1	6	2	1	0	0	1	1	1	1	3	0	0	0	1	0	0	0	0	0	0	1	3	3	3	3	3	3	3	3	3	3	3	0	0	1	3	3	3	1.00945	5	2	62	13
790064	4	2	3	2	1	0	1	0	1	1	1	0	0	1	0	0	0	0	0	0	0	0	0	0	0	0	0	0	0	0	0	0	0	0	1	0	0	0	0	0	1.06724	18	3	20	5
791137	2	1	3	2	1	1	0	0	1	0	0	0	0	0	0	0	0	0	0	0	0	0	0	0	0	0	0	0	0	0	0	0	0	0	0	0	0	0	0	0	0.84643	30	17	9	2
792729	4	1	2	2	2	0	0	1	1	0	1	1	0	1	0	0	0	0	0	0	0	0	0	0	1	0	0	0	0	0	0	0	0	0	1	0	0	1	0	0	0.846403	14	9	44	9
793721	4	1	2	1	5	0	0	1	0	0	0	1	0	0	0	0	0	0	0	0	0	0	0	0	1	0	0	0	0	0	0	0	0	0	0	0	0	1	0	0	0.834847	10	3	35	8
797468	1	1	4	2	1	1	0	0	1	0	1	1	0	1	0	1	0	0	0	0	0	1	1	0	1	0	0	0	0	0	0	0	0	0	1	0	1	1	0	0	0.680564	29	13	3	1
797667	4	2	5	1	3	0	0	1	1	0	1	1	1	1	0	0	0	0	0	0	0	0	1	1	1	0	0	0	0	0	0	0	0	0	1	0	0	1	0	0	2.06625	17	9	36	8
798806	4	1	2	1	1	0	0	1	1	0	1	1	0	1	0	0	0	0	0	0	0	0	0	0	1	0	0	0	0	0	0	0	0	0	1	0	0	1	0	0	0.846403	3	1	43	9
798895	4	1	3	1	1	0	0	1	1	0	1	1	0	0	0	0	0	0	0	0	0	0	1	1	0	0	0	0	0	0	0	0	0	0	0	0	0	1	0	0	0.99407	10	3	42	9
799900	2	2	4	2	2	1	0	0	1	0	1	1	0	1	0	0	0	0	0	0	0	0	0	0	1	0	0	0	0	0	0	0	0	0	1	0	0	1	0	0	0.6446	37	6	8	2
801970	5	1	4	1	1	0	0	1	1	0	1	1	0	1	0	0	0	0	0	0	0	0	0	0	1	0	0	0	0	0	0	0	0	0	1	0	0	1	0	0	0.739296	16	8	45	10
802686	5	1	1	2	4	0	0	1	1	0	1	1	1	0	0	0	0	0	0	0	0	0	0	1	0	0	0	0	0	0	0	0	0	0	1	0	0	1	0	0	1.26948	18	9	47	10
802823	4	1	1	1	3	0	0	1	1	0	0	0	0	0	0	0	0	0	0	0	0	0	0	0	0	0	0	0	0	0	0	0	0	0	0	0	0	0	0	0	0.949201	12	2	39	8
802832	5	2	4	2	5	0	0	1	1	0	1	1	1	0	0	0	0	0	0	0	0	0	0	1	0	0	0	0	0	0	0	0	0	0	1	0	0	1	0	0	0.677358	3	2	50	11
813637	5	1	2	1	1	0	0	1	1	1	0	0	0	0	0	0	0	0	0	0	0	0	0	0	0	0	0	0	0	0	0	0	0	0	0	0	0	0	0	0	0.588132	10	8	51	11
814881	2	1	4	1	2	1	0	0	1	0	1	0	0	0	0	0	0	0	0	0	0	0	1	0	0	0	0	0	0	0	0	0	0	0	0	0	0	0	0	0	1.14103	36	12	11	3
826660	2	2	5	1	1	1	0	0	1	1	1	1	0	1	0	0	0	0	0	0	0	0	1	0	1	0	0	0	0	0	0	0	0	0	1	0	0	1	0	0	0.95644	15	14	7	2
831234	2	1	3	1	1	1	0	0	0	0	0	0	0	0	0	0	0	0	0	0	0	0	0	0	0	0	0	0	0	0	0	0	0	0	0	0	0	0	0	0	0.84643	22	5	8	2
831518	3	1	2	3	5	0	0	0	0	0	0	0	0	0	0	0	0	0	0	0	0	0	0	0	0	0	0	0	0	0	0	0	0	0	0	0	0	0	0	0	1.56887	8	2	12	3
832009	4	1	3	1	1	0	0	1	1	0	1	1	1	0	0	0	0	0	0	0	0	0	0	1	0	0	0	0	0	0	0	0	0	0	1	0	0	1	0	0	0.787143	25	14	39	8
834865	4	1	4	1	1	0	0	1	1	0	1	1	1	1	1	0	0	0	0	0	1	0	0	0	1	1	0	0	0	0	0	0	0	1	1	1	0	1	1	0	0.76054	15	0	29	6
837008	1	1	5	2	5	1	0	0	1	0	1	1	0	1	0	0	0	0	0	0	0	0	0	0	1	0	0	0	0	0	0	0	0	0	1	0	0	1	0	0	0.687305	13	8	3	1
837912	4	1	3	1	3	0	0	1	0	0	1	0	1	0	0	0	0	0	0	0	0	0	0	0	0	0	0	0	0	0	0	0	0	0	1	0	0	0	0	0	0.99407	28	0	44	9
841628	5	1	3	1	1	0	0	1	0	0	0	0	0	0	0	0	0	0	0	0	0	0	0	0	0	0	0	0	0	0	0	0	0	0	0	0	0	0	0	0	0.987814	16	9	52	11
844285	1	2	3	1	1	1	0	0	0	1	1	1	1	0	0	0	0	0	0	0	0	1	1	1	0	0	0	0	0	0	0	0	0	0	1	0	0	1	0	0	0.553641	9	9	0	1
844699	4	1	2	2	3	0	1	0	1	0	1	1	1	0	0	0	0	0	0	0	0	1	0	1	0	0	0	0	0	0	0	0	0	0	1	0	0	1	0	0	1.38584	10	5	19	4
845019	5	2	4	1	4	0	0	1	1	0	0	0	0	0	0	0	0	0	0	0	0	0	0	0	0	0	0	0	0	0	0	0	0	0	0	0	0	0	0	0	0.739296	10	4	49	10
845035	6	1	6	2	6	0	0	1	1	0	1	0	0	1	0	0	0	0	0	0	0	0	0	0	0	0	0	0	0	0	0	0	0	0	1	0	0	0	0	0	0.998116	3	1	77	15
850275	4	2	3	2	1	0	0	1	1	0	1	1	1	0	0	1	0	0	0	0	0	0	0	1	0	0	0	0	0	0	0	0	0	0	1	0	1	1	0	0	1.0939	37	25	33	7
851575	5	1	5	1	3	0	0	1	1	0	0	0	0	0	0	0	0	0	0	0	0	0	0	0	0	0	0	0	0	0	0	0	0	0	0	0	0	0	0	0	1.02713	9	2	45	10
853727	5	1	4	1	2	0	0	1	0	0	0	0	0	0	0	0	0	0	0	0	0	0	0	0	0	0	0	0	0	0	0	0	0	0	0	0	0	0	0	0	0.739296	2	2	45	10
853919	4	2	4	2	5	0	0	1	1	0	1	1	0	0	0	0	0	0	0	0	0	0	1	0	0	0	0	0	0	0	0	0	0	1	0	0	0	0	0	0	0.997661	14	4	35	8
854253	3	2	5	2	3	0	1	0	1	0	1	0	0	0	0	0	0	0	0	0	0	1	1	0	0	0	0	0	0	0	0	0	0	0	1	0	0	0	0	0	1.56607	24	19	15	4
856642	6	1	6	2	1	0	0	1	1	0	1	0	0	0	0	1	0	0	0	0	0	1	0	0	0	0	0	0	0	0	0	0	0	0	1	0	1	0	0	0	0.998116	7	3	71	15
859753	5	2	3	1	3	0	0	1	1	0	1	1	1	0	0	0	0	0	0	0	0	0	0	1	0	0	0	0	0	0	0	0	0	0	1	0	0	1	0	0	0.987814	34	20	52	11
862923	4	1	5	1	3	0	0	1	1	0	1	1	1	0	1	0	0	0	0	0	0	1	0	1	0	0	1	0	0	0	0	0	0	0	1	1	0	1	0	1	0.752672	22	8	27	6
866483	4	2	4	1	4	0	0	1	1	1	1	1	0	1	0	0	0	0	0	0	0	0	0	0	1	0	0	0	0	0	0	0	0	0	1	0	0	1	0	0	0.76054	3	3	28	6
866536	6	2	6	1	2	0	0	1	1	0	1	0	0	0	0	0	0	0	0	0	0	0	1	0	0	0	0	0	0	0	0	0	0	0	0	0	0	0	0	0	1.14625	1	0	68	14
868501	2	2	5	2	3	1	0	0	1	0	1	0	0	0	0	0	0	0	0	0	0	0	1	0	0	0	0	0	0	0	0	0	0	0	0	0	0	0	0	0	2.28582	7	7	11	3
869204	4	2	4	2	4	0	0	1	0	0	0	0	0	0	0	0	0	0	0	0	0	0	0	0	0	0	0	0	0	0	0	0	0	0	0	0	0	0	0	0	0.997661	10	3	38	8
869675	4	1	2	1	4	0	0	1	1	0	0	0	0	0	0	0	0	0	0	0	0	0	0	0	0	0	0	0	0	0	0	0	0	0	0	0	0	0	0	0	1.34207	18	2	24	5
871264	6	2	6	2	4	0	0	1	0	1	0	0	0	0	0	0	0	0	0	0	0	0	0	0	0	0	0	0	0	0	0	0	0	0	0	0	0	0	0	0	0.998116	21	5	76	15
874422	5	2	1	1	2	0	0	1	1	0	0	0	0	0	0	0	0	0	0	0	0	0	0	0	0	0	0	0	0	0	0	0	0	0	0	0	0	0	0	0	1.45634	4	1	55	12
876164	4	1	2	2	3	0	1	0	1	0	1	1	1	0	0	0	0	0	0	0	0	0	0	1	0	0	0	0	0	0	0	0	0	0	1	0	0	1	0	0	0.797316	4	1	27	6
878600	5	1	4	2	1	0	0	1	1	0	0	0	0	0	0	0	0	0	0	0	0	0	0	0	0	0	0	0	0	0	0	0	0	0	0	0	0	0	0	0	0.677358	18	5	51	11
878809	5	1	2	2	3	0	0	1	1	0	1	1	0	0	0	0	0	0	0	0	0	0	1	0	0	0	0	0	0	0	0	0	0	1	0	0	0	0	0	0	1.27757	24	12	58	12
879982	3	2	5	5	1	0	1	0	1	0	0	1	0	0	0	0	0	0	0	0	0	0	0	1	0	0	0	0	0	0	0	0	0	0	0	0	0	1	0	0	1.56607	64	15	17	4
881301	3	1	4	2	4	0	1	0	1	0	1	1	0	1	0	0	0	0	0	0	0	1	0	0	1	0	0	0	0	0	0	0	0	0	1	0	0	1	0	0	1.14103	63	10	14	3
883085	4	1	2	1	4	0	0	1	1	0	0	0	0	0	0	0	0	0	0	0	0	0	0	0	0	0	0	0	0	0	0	0	0	0	0	0	0	0	0	0	0.846403	8	5	42	9
883511	6	2	6	4	3	0	0	1	1	1	1	1	0	1	0	0	0	0	0	0	0	0	0	0	1	0	0	0	0	0	0	0	0	0	1	0	0	1	0	0	0.998116	3	2	78	15
884944	5	1	3	2	4	0	0	1	1	0	1	1	0	1	1	0	0	0	0	0	0	0	0	0	1	0	0	0	0	0	0	0	0	0	1	1	0	1	0	0	0.838257	5	5	47	10
885323	5	1	2	1	4	0	0	1	1	0	1	1	1	0	0	1	0	0	0	0	0	0	0	1	0	0	0	0	0	0	0	0	0	0	1	0	1	1	0	0	0.588132	3	3	50	11
886395	5	1	6	3	3	0	0	1	1	0	1	0	0	0	0	1	0	0	0	0	0	0	0	0	0	0	0	0	0	0	0	0	0	0	0	0	1	0	0	0	1.00945	9	2	61	13
892394	5	1	3	2	3	0	0	1	1	0	1	1	1	0	0	1	0	0	0	0	0	0	1	1	0	0	0	0	0	0	0	0	0	1	1	0	1	1	0	0	0.987814	7	2	54	11
892572	4	1	3	2	3	0	0	1	1	0	1	1	0	0	0	0	0	0	0	0	0	0	1	0	0	0	0	0	0	0	0	0	0	1	0	0	0	0	0	0	0.787143	0	0	36	8
895396	4	1	4	1	1	0	0	1	1	0	1	1	1	0	0	0	0	0	0	0	0	0	1	1	0	0	0	0	0	0	0	0	0	1	1	0	0	1	0	0	0.997661	11	8	39	8
898358	4	1	4	1	4	0	0	1	1	0	1	1	0	1	0	0	0	0	0	0	0	0	0	0	1	0	0	0	0	0	0	0	0	0	1	0	0	1	0	0	0.783908	4	3	44	9
899590	1	2	5	2	4	1	0	0	1	0	1	1	0	1	0	0	0	0	0	0	0	0	1	0	1	0	0	0	0	0	0	0	0	0	1	0	0	1	0	0	0.687305	5	5	1	1
901352	5	2	1	1	3	0	0	1	1	0	1	1	1	0	0	0	0	0	0	0	0	0	0	1	0	0	0	0	0	0	0	0	0	0	1	0	0	1	0	0	1.26948	2	1	45	10
901586	4	2	4	2	3	0	0	1	0	0	1	1	1	0	0	0	0	0	0	0	0	0	0	1	0	0	0	0	0	0	0	0	0	0	1	0	0	1	0	0	1.26336	16	5	19	4
902398	5	2	1	2	4	0	0	1	1	0	0	1	0	0	0	0	0	0	0	0	0	0	0	0	1	0	0	0	0	0	0	0	0	0	0	0	0	1	0	0	0.989347	7	3	51	11
902660	4	2	5	1	4	0	0	1	1	0	1	1	0	1	1	0	0	1	0	0	1	0	0	0	1	0	0	0	1	0	0	1	0	0	1	1	0	1	1	0	0.752672	17	12	27	6
905077	5	1	1	1	1	0	0	1	1	0	1	1	0	1	0	0	0	0	0	0	0	0	0	0	1	0	0	0	0	0	0	0	0	0	1	0	0	1	0	0	0.989347	8	3	52	11
906618	6	2	6	2	2	0	0	1	1	1	0	0	0	0	0	0	0	0	0	0	0	0	0	0	0	0	0	0	0	0	0	0	0	0	0	0	0	0	0	0	0.998116	13	5	76	15
907565	5	1	2	2	5	0	0	1	1	0	1	1	0	1	0	0	0	0	0	0	0	0	0	0	1	0	0	0	0	0	0	0	0	0	1	0	0	1	0	0	0.588132	18	4	52	11
909993	6	1	6	2	2	0	0	1	0	1	0	0	0	0	0	0	0	0	0	0	0	0	0	0	0	0	0	0	0	0	0	0	0	0	0	0	0	0	0	0	0.998116	1	1	78	15
910862	2	2	4	2	2	1	0	0	1	0	1	1	1	0	0	0	0	0	0	0	0	0	1	1	0	0	0	0	0	0	0	0	0	0	1	0	0	1	0	0	1.14103	46	10	10	3
913997	1	2	4	1	2	1	0	0	1	0	1	1	0	0	0	0	0	0	0	0	0	0	1	0	0	0	0	0	0	0	0	0	0	1	0	0	0	0	0	0	0.680564	22	12	3	1
915270	4	1	3	2	4	0	0	1	1	0	1	1	0	1	0	0	0	0	0	0	0	0	0	0	1	0	0	0	0	0	0	0	0	0	1	0	0	1	0	0	0.93669	25	12	26	6
921579	5	1	3	2	1	0	0	1	1	0	1	1	1	0	0	1	0	0	0	0	0	0	1	1	0	0	0	0	0	0	0	0	0	0	1	0	1	1	0	0	0.987814	22	10	50	11
926690	6	1	6	3	1	0	0	1	0	1	0	1	0	0	0	0	0	0	0	0	0	0	0	1	0	0	0	0	0	0	0	0	0	0	0	0	0	1	0	0	1.14625	8	7	66	14
930186	5	1	6	2	6	0	0	1	1	0	0	0	0	0	0	0	0	0	0	0	0	0	0	0	0	0	0	0	0	0	0	0	0	0	0	0	0	0	0	0	1.00945	8	5	64	13
930187	1	2	5	1	3	1	0	0	1	0	1	1	0	1	0	0	0	0	0	0	0	0	1	0	1	0	0	0	0	0	0	0	0	0	1	0	0	1	0	0	0.687305	16	16	2	1
930308	5	2	3	1	2	0	0	1	1	0	0	0	0	0	0	0	0	0	0	0	0	0	0	0	0	0	0	0	0	0	0	0	0	0	0	0	0	0	0	0	0.838257	18	1	46	10
930356	5	1	4	1	1	0	0	1	1	0	0	0	0	0	0	0	0	0	0	0	0	0	0	0	0	0	0	0	0	0	0	0	0	0	0	0	0	0	0	0	0.739296	7	5	48	10
930901	6	1	6	2	3	0	0	1	1	0	0	3	0	0	0	0	0	0	0	0	0	0	0	3	3	3	3	3	3	3	3	3	3	3	0	0	0	3	3	3	1.14625	12	4	68	14
930964	2	1	4	2	3	1	0	0	1	0	1	0	1	0	0	0	0	0	0	0	0	0	0	0	0	0	0	0	0	0	0	0	0	0	1	0	0	0	0	0	0.6446	44	15	7	2
931504	6	1	6	2	2	0	0	1	1	0	0	0	0	0	0	0	0	0	0	0	0	0	0	0	0	0	0	0	0	0	0	0	0	0	0	0	0	0	0	0	1.14625	22	18	68	14
936337	5	1	5	1	4	0	0	1	1	0	0	0	0	0	0	0	0	0	0	0	0	0	0	0	0	0	0	0	0	0	0	0	0	0	0	0	0	0	0	0	0.954261	16	8	52	11
938549	5	1	2	2	1	0	0	1	1	0	0	0	0	0	0	0	0	0	0	0	0	0	0	0	0	0	0	0	0	0	0	0	0	0	0	0	0	0	0	0	0.588132	4	1	52	11
944692	1	1	3	1	1	1	0	0	1	0	0	0	0	0	0	0	0	0	0	0	0	0	0	0	0	0	0	0	0	0	0	0	0	0	0	0	0	0	0	0	0.553641	17	10	4	1
944749	5	1	2	1	1	0	0	1	1	0	0	1	0	0	0	0	0	0	0	0	0	0	0	0	1	0	0	0	0	0	0	0	0	0	0	0	0	1	0	0	0.588132	10	4	53	11
944990	5	1	2	2	3	0	0	1	1	0	0	0	0	0	0	0	0	0	0	0	0	0	0	0	0	0	0	0	0	0	0	0	0	0	0	0	0	0	0	0	0.588132	8	1	51	11
945296	4	1	4	1	1	0	0	1	1	0	1	1	1	0	0	0	0	0	0	0	0	0	1	1	0	0	0	0	0	0	0	0	0	0	1	0	0	1	0	0	0.997661	34	23	35	8
945501	5	2	3	2	3	0	0	1	1	0	0	0	0	0	0	0	0	0	0	0	0	0	0	0	0	0	0	0	0	0	0	0	0	0	0	0	0	0	0	0	0.987814	13	3	51	11
946711	5	1	6	2	5	0	0	1	1	0	0	3	0	0	0	0	0	0	0	0	0	0	0	3	3	3	3	3	3	3	3	3	3	3	0	0	0	3	3	3	1.00945	5	5	63	13
952348	5	1	2	2	5	0	0	1	1	0	0	0	0	0	0	0	0	0	0	0	0	0	0	0	0	0	0	0	0	0	0	0	0	0	0	0	0	0	0	0	5.59498	6	4	60	13
953000	2	2	4	1	2	1	0	0	1	0	1	0	1	0	0	0	0	0	0	0	0	1	1	0	0	0	0	0	0	0	0	0	0	0	1	0	0	0	0	0	1.14103	31	30	11	3
959305	5	1	4	1	1	0	0	1	1	0	0	0	0	0	0	0	0	0	0	0	0	0	0	0	0	0	0	0	0	0	0	0	0	0	0	0	0	0	0	0	0.677358	56	14	52	11
962023	5	2	5	2	3	0	0	1	1	0	0	0	0	0	0	0	0	0	0	0	0	0	0	0	0	0	0	0	0	0	0	0	0	0	0	0	0	0	0	0	1.02713	20	6	49	10
964077	4	1	4	5	1	0	1	0	1	0	1	1	1	0	0	0	0	0	0	0	0	0	0	1	0	0	0	0	0	0	0	0	0	0	1	0	0	1	0	0	1.26336	16	6	18	4
964389	4	1	3	1	5	0	1	0	1	0	1	1	0	1	0	0	0	0	0	0	0	0	0	0	1	0	0	0	0	0	0	0	0	0	1	0	0	1	0	0	0.99407	4	2	43	9
967582	5	1	2	2	3	0	0	1	0	1	1	1	0	1	0	0	0	0	0	0	0	0	0	0	1	0	0	0	0	0	0	0	0	0	1	0	0	1	0	0	0.588132	9	4	54	11
968599	3	2	4	3	1	0	0	1	1	0	1	1	1	1	0	0	0	0	0	0	1	0	1	0	1	0	0	0	0	0	0	1	0	0	1	1	0	1	1	0	1.14103	18	4	14	3
969754	1	2	3	1	4	1	0	0	1	0	1	1	0	1	0	0	0	0	0	0	0	0	0	0	1	0	0	0	0	0	0	0	0	0	1	0	0	1	0	0	0.553641	11	11	3	1
972028	3	1	5	2	2	0	1	0	1	0	1	1	1	1	0	1	0	1	0	0	1	0	0	1	1	0	1	0	0	0	0	1	0	0	1	1	1	1	1	1	2.28582	16	6	14	3
975577	5	2	6	1	2	0	0	1	1	1	0	0	0	0	0	0	0	0	0	0	0	0	0	0	0	0	0	0	0	0	0	0	0	0	0	0	0	0	0	0	1.00945	3	3	64	13
979882	1	2	4	1	4	1	0	0	1	0	0	0	0	0	0	0	0	0	0	0	0	0	0	0	0	0	0	0	0	0	0	0	0	0	0	0	0	0	0	0	0.680564	23	16	1	1
980672	4	1	3	2	5	0	1	0	1	1	1	1	1	0	0	0	0	0	0	0	0	0	1	1	0	0	0	0	0	0	0	0	0	1	1	0	0	1	0	0	5.32814	8	3	18	4
981597	4	1	2	1	5	0	0	1	0	0	1	1	0	1	0	0	0	0	0	0	0	0	0	0	1	0	0	0	0	0	0	0	0	0	1	0	0	1	0	0	0.846403	9	6	44	9
983741	5	1	2	2	5	0	0	1	1	0	0	0	0	0	0	0	0	0	0	0	0	0	0	0	0	0	0	0	0	0	0	0	0	0	0	0	0	0	0	0	0.828241	15	1	48	10
985649	4	1	5	2	4	0	1	0	0	0	1	1	1	0	0	0	0	0	0	0	0	0	0	1	0	0	0	0	0	0	0	0	0	0	1	0	0	1	0	0	1.56607	30	7	18	4
988228	1	1	3	1	1	1	0	0	0	0	1	0	1	0	0	0	0	0	0	0	0	0	0	0	0	0	0	0	0	0	0	0	0	0	1	0	0	0	0	0	0.553641	14	11	1	1
990252	6	2	6	1	4	0	0	1	0	0	1	1	1	0	0	0	0	0	0	0	0	0	0	1	0	0	0	0	0	0	0	0	0	0	1	0	0	1	0	0	1.14625	12	7	66	14
990294	4	2	2	1	5	0	0	1	1	0	0	1	0	0	0	0	0	0	0	0	0	0	0	0	1	0	0	0	0	0	0	0	0	0	0	0	0	1	0	0	0.616405	19	6	32	7
990329	6	2	6	2	2	0	0	1	1	0	0	0	0	0	0	0	0	0	0	0	0	0	0	0	0	0	0	0	0	0	0	0	0	0	0	0	0	0	0	0	0.998116	17	3	78	15
990337	4	2	5	2	3	0	1	0	1	0	1	0	1	0	0	0	0	0	0	0	0	0	0	0	0	0	0	0	0	0	0	0	0	0	1	0	0	0	0	0	1.56607	13	4	18	4
992362	4	2	4	1	4	0	0	1	1	0	0	0	0	0	0	0	0	0	0	0	0	0	0	0	0	0	0	0	0	0	0	0	0	0	0	0	0	0	0	0	0.997661	34	5	36	8
996719	5	2	5	1	4	0	0	1	1	0	1	1	1	0	0	1	0	0	0	0	0	0	0	1	0	0	1	0	0	0	0	0	0	0	1	0	1	1	0	1	1.02713	18	16	46	10
1000843	5	2	2	2	1	0	0	1	0	0	1	1	0	1	0	0	0	0	0	0	0	0	0	0	1	0	0	0	0	0	0	0	0	0	1	0	0	1	0	0	0.588132	5	1	53	11
1003610	5	1	1	2	2	0	0	1	1	0	0	1	0	0	0	0	0	0	0	0	0	0	0	1	0	0	0	0	0	0	0	0	0	0	0	0	0	1	0	0	1.45634	3	0	56	12
1005126	4	2	4	1	3	0	0	1	0	0	0	0	0	0	0	0	0	0	0	0	0	0	0	0	0	0	0	0	0	0	0	0	0	0	0	0	0	0	0	0	0.783908	21	11	40	9
1005762	4	1	5	1	2	0	0	1	1	0	1	1	1	1	1	1	0	1	0	1	1	1	1	1	1	1	0	0	0	0	0	0	0	1	1	1	1	1	1	0	0.752672	24	2	26	6
1005905	3	2	4	4	1	0	1	0	1	0	1	1	1	1	0	0	0	0	0	0	0	1	0	1	1	0	0	0	0	0	0	0	0	0	1	0	0	1	0	0	1.14103	3	2	14	3
1011828	6	2	6	2	2	0	0	1	1	0	0	0	0	0	0	0	0	0	0	0	0	0	0	0	0	0	0	0	0	0	0	0	0	0	0	0	0	0	0	0	0.998116	9	2	82	15
1016821	5	1	2	2	1	0	0	1	1	0	1	0	0	0	0	1	0	0	0	0	0	0	0	0	0	0	0	0	0	0	0	0	0	0	0	0	1	0	0	0	1.27757	8	4	59	12
1017095	1	1	5	1	3	1	0	0	1	0	0	0	0	0	0	0	0	0	0	0	0	0	0	0	0	0	0	0	0	0	0	0	0	0	0	0	0	0	0	0	0.687305	34	11	2	1
1019095	6	1	6	3	4	0	0	1	1	0	0	0	0	0	0	0	0	0	0	0	0	0	0	0	0	0	0	0	0	0	0	0	0	0	0	0	0	0	0	0	0.998116	4	0	83	15
1019574	5	1	4	2	5	0	0	1	1	0	0	0	0	0	0	0	0	0	0	0	0	0	0	0	0	0	0	0	0	0	0	0	0	0	0	0	0	0	0	0	0.739296	20	2	48	10
1026157	5	2	2	2	2	0	0	1	1	0	1	0	0	1	0	0	0	0	0	0	0	0	0	0	0	0	0	0	0	0	0	0	0	0	1	0	0	0	0	0	0.588132	5	4	52	11
1027212	6	1	6	2	1	0	0	1	1	0	1	1	1	0	0	0	0	0	0	0	0	0	0	1	0	0	0	0	0	0	0	0	0	0	1	0	0	1	0	0	0.998116	3	1	73	15
1028025	4	2	4	1	3	0	1	0	0	0	1	0	0	0	0	0	0	0	0	0	0	0	1	0	0	0	0	0	0	0	0	0	0	0	0	0	0	0	0	0	1.26336	4	0	19	4
1029936	6	1	6	2	5	0	0	1	1	0	0	0	0	0	0	0	0	0	0	0	0	0	0	0	0	0	0	0	0	0	0	0	0	0	0	0	0	0	0	0	0.998116	4	2	76	15
1030663	5	1	2	2	4	0	0	1	0	0	1	1	1	0	0	0	0	0	0	0	0	0	0	1	0	0	0	0	0	0	0	0	0	0	1	0	0	1	0	0	0.588132	11	4	51	11
1037871	4	2	3	1	1	0	0	1	1	0	1	0	0	0	0	0	0	0	0	0	0	1	0	0	0	0	0	0	0	0	0	0	0	0	1	0	0	0	0	0	0.787143	28	12	37	8
1041723	4	2	2	1	4	0	0	1	1	0	1	1	1	0	0	0	0	0	0	0	0	0	0	1	0	0	0	0	0	0	0	0	0	0	1	0	0	1	0	0	0.797316	29	25	28	6
1043071	5	1	5	1	3	0	0	1	1	0	1	1	0	0	0	1	0	0	0	0	0	0	1	0	0	0	0	0	0	0	0	0	0	1	0	0	1	0	0	0	1.02713	34	8	49	10
1051948	2	1	4	2	1	1	0	0	1	0	1	0	0	0	0	0	0	0	0	0	0	1	0	0	0	0	0	0	0	0	0	0	0	0	1	0	0	0	0	0	0.6446	25	3	8	2
1053693	3	2	4	3	2	0	1	0	1	0	1	0	0	0	0	0	0	0	0	0	0	1	0	0	0	0	0	0	0	0	0	0	0	0	1	0	0	0	0	0	1.14103	14	3	13	3
1054233	4	2	3	2	3	0	1	0	1	0	0	0	0	0	0	0	0	0	0	0	0	0	0	0	0	0	0	0	0	0	0	0	0	0	0	0	0	0	0	0	1.06724	16	9	21	5
1057283	4	2	3	2	4	0	0	1	1	0	1	1	1	0	0	0	0	0	0	0	0	0	0	1	0	0	0	0	0	0	0	0	0	0	1	0	0	1	0	0	0.99407	20	20	41	9
1057506	4	2	3	1	3	0	0	1	1	0	1	1	0	1	0	0	0	0	0	0	0	1	0	0	1	0	0	0	0	0	0	0	0	0	1	0	0	1	0	0	0.787143	18	7	38	8
1060168	5	1	2	2	3	0	0	1	1	0	1	1	1	0	0	0	0	0	0	0	0	0	0	1	0	0	0	0	0	0	0	0	0	0	1	0	0	1	0	0	0.588132	18	15	52	11
1064981	4	1	2	1	4	0	0	1	1	1	1	1	1	0	0	0	0	0	0	0	0	1	0	1	0	0	0	0	0	0	0	0	0	0	1	0	0	1	0	0	1.34207	8	7	24	5
1066757	3	1	4	3	5	0	1	0	1	0	1	1	1	0	0	0	0	0	0	0	0	0	1	0	1	0	0	0	0	0	0	0	0	0	1	0	0	1	0	0	1.14103	8	3	14	3
1067418	2	1	5	1	4	1	0	0	0	0	1	0	0	0	0	1	0	0	0	0	0	0	0	0	0	0	0	0	0	0	0	0	0	0	0	0	1	0	0	0	0.95644	24	16	9	2
1068095	6	1	6	1	6	0	0	1	1	1	0	0	0	0	0	0	0	0	0	0	0	0	0	0	0	0	0	0	0	0	0	0	0	0	0	0	0	0	0	0	0.998116	8	4	71	15
1068149	6	1	6	2	1	0	0	1	0	0	0	0	0	0	0	0	0	0	0	0	0	0	0	0	0	0	0	0	0	0	0	0	0	0	0	0	0	0	0	0	0.998116	3	0	76	15
1068877	6	1	6	1	2	0	0	1	1	0	0	0	0	0	0	0	0	0	0	0	0	0	0	0	0	0	0	0	0	0	0	0	0	0	0	0	0	0	0	0	0.998116	12	8	79	15
1072212	4	1	4	2	5	0	0	1	1	0	1	1	0	1	0	0	0	0	0	0	0	0	0	0	1	0	0	0	0	0	0	0	0	0	1	0	0	1	0	0	0.783908	7	4	41	9
1072456	5	1	4	2	2	0	0	1	1	0	1	1	0	1	0	0	0	0	0	0	0	0	1	0	1	0	0	0	0	0	0	0	0	0	1	0	0	1	0	0	0.739296	7	1	49	10
1075546	3	1	4	1	1	1	0	0	0	0	1	0	1	0	0	0	0	0	0	0	0	1	1	0	0	0	0	0	0	0	0	0	0	0	1	0	0	0	0	0	1.14103	19	7	12	3
1076443	6	2	6	2	3	0	0	1	1	0	0	0	0	0	0	0	0	0	0	0	0	0	0	0	0	0	0	0	0	0	0	0	0	0	0	0	0	0	0	0	0.998116	12	7	73	15
1081630	1	2	4	1	4	1	0	0	0	0	0	1	0	0	0	0	0	0	0	0	0	0	0	0	0	0	0	0	1	0	0	0	0	0	0	0	0	0	1	0	0.680564	9	5	3	1
1084847	4	1	4	1	2	0	0	1	0	0	0	1	0	0	0	0	0	0	0	0	0	0	0	0	1	0	0	0	0	0	0	0	0	0	0	0	0	1	0	0	0.783908	20	4	42	9
1085840	3	1	5	3	3	0	1	0	1	0	1	1	1	0	0	0	0	0	0	0	0	0	1	1	0	0	0	0	0	0	0	0	0	0	1	0	0	1	0	0	2.28582	28	6	14	3
1086599	4	1	4	2	3	0	0	1	1	0	0	0	0	0	0	0	0	0	0	0	0	0	0	0	0	0	0	0	0	0	0	0	0	0	0	0	0	0	0	0	0.997661	7	3	38	8
1088788	6	2	6	1	3	0	0	1	1	0	0	0	0	0	0	0	0	0	0	0	0	0	0	0	0	0	0	0	0	0	0	0	0	0	0	0	0	0	0	0	0.998116	7	4	73	15
1090305	4	2	3	2	4	0	0	1	1	0	1	1	1	1	0	0	0	0	0	0	0	0	0	1	1	0	0	0	0	0	0	0	0	0	1	0	0	1	0	0	0.93669	15	6	28	6
1091460	5	1	6	2	3	0	0	1	0	0	1	1	0	1	0	0	0	0	0	0	0	0	0	0	1	0	0	0	0	0	0	0	0	0	1	0	0	1	0	0	1.00945	11	4	62	13
1096591	6	1	6	1	4	0	0	1	1	0	1	1	0	1	0	0	0	0	0	0	0	0	0	0	1	0	0	0	0	0	0	0	0	1	1	0	0	1	0	0	1.14625	2	2	68	14
1104249	1	2	3	1	2	1	0	0	1	0	0	0	0	0	0	0	0	0	0	0	0	0	0	0	0	0	0	0	0	0	0	0	0	0	0	0	0	0	0	0	0.553641	4	4	0	1
1105569	4	2	4	2	1	0	0	1	1	0	1	0	0	1	0	0	0	0	0	0	0	0	0	0	0	0	0	0	0	0	0	0	0	0	1	0	0	0	0	0	0.76054	20	1	27	6
1107712	4	1	3	1	3	0	0	1	1	0	1	1	1	0	0	0	0	0	0	0	0	0	0	1	0	0	0	0	0	0	0	0	0	0	1	0	0	1	0	0	0.93669	8	3	29	6
1113927	5	1	2	1	1	0	0	1	1	0	1	1	0	1	0	0	0	0	0	0	0	0	0	0	1	0	0	0	0	0	0	0	0	0	1	0	0	1	0	0	1.27757	6	3	55	12
1114184	4	2	4	3	1	0	0	1	1	0	1	1	1	1	0	0	0	0	0	0	0	0	1	1	1	0	0	0	0	0	0	0	0	0	1	0	0	1	0	0	1.78187	12	9	20	5
1114887	4	1	1	1	3	0	0	1	1	0	1	1	1	0	0	1	0	0	0	0	0	0	0	1	0	0	0	0	0	0	0	0	0	0	1	0	1	1	0	0	0.949201	33	6	35	8
1115018	5	1	2	1	3	0	0	1	1	0	1	0	1	0	0	0	0	0	0	0	0	0	0	0	0	0	0	0	0	0	0	0	0	0	1	0	0	0	0	0	0.588132	16	1	54	11
1117070	6	1	6	2	3	0	0	1	1	0	0	0	0	0	0	0	0	0	0	0	0	0	0	0	0	0	0	0	0	0	0	0	0	0	0	0	0	0	0	0	1.14625	15	13	69	14
1123048	2	2	5	1	5	1	0	0	1	0	1	0	0	0	0	0	0	0	0	0	0	1	0	0	0	0	0	0	0	0	0	0	0	0	1	0	0	0	0	0	0.95644	34	27	6	2
1126974	1	1	4	2	5	1	0	0	1	0	1	1	1	1	0	1	0	0	0	0	0	0	0	1	1	0	0	0	0	0	0	0	0	0	1	0	1	1	0	0	0.6446	21	8	5	2
1128879	4	1	2	1	2	0	0	1	0	0	0	0	0	0	0	0	0	0	0	0	0	0	0	0	0	0	0	0	0	0	0	0	0	0	0	0	0	0	0	0	0.797316	10	4	27	6
1129094	2	1	5	1	2	1	0	0	1	0	1	3	1	0	0	1	0	0	0	0	0	1	1	3	3	3	3	3	3	3	3	3	3	3	1	0	1	3	3	3	0.95644	32	8	6	2
1136587	5	1	2	2	3	0	0	1	1	0	1	1	1	1	0	0	0	0	0	0	0	0	0	1	1	0	0	0	0	0	0	0	0	0	1	0	0	1	0	0	0.828241	7	3	45	10
1138872	4	1	3	2	3	0	0	1	1	0	1	1	1	0	0	0	0	0	0	0	0	0	1	1	0	0	0	0	0	0	0	0	0	1	1	0	0	1	0	0	0.787143	9	3	37	8
1139114	1	2	4	1	3	1	0	0	1	0	1	0	0	0	0	0	0	0	0	0	0	0	1	0	0	0	0	0	0	0	0	0	0	0	0	0	0	0	0	0	0.6446	4	4	5	2
1139663	4	1	4	2	5	0	0	1	1	0	1	1	1	0	0	0	0	0	0	0	0	1	0	1	0	1	0	0	0	0	0	0	0	0	1	0	0	1	1	0	0.997661	9	9	35	8
1142837	2	2	6	5	5	1	0	0	1	0	3	3	3	3	3	3	3	3	3	3	3	3	3	3	3	3	3	3	3	3	3	3	3	3	3	3	3	3	3	3	0.799913	7	4	6	2
1142887	5	2	2	2	5	0	0	1	0	0	1	1	0	1	0	0	0	0	0	0	0	1	1	0	1	0	0	0	0	0	0	0	0	0	1	0	0	1	0	0	0.588132	12	7	54	11
1143659	4	1	3	1	2	0	0	1	0	1	0	0	0	0	0	0	0	0	0	0	0	0	0	0	0	0	0	0	0	0	0	0	0	0	0	0	0	0	0	0	0.93669	12	6	27	6
1143801	4	2	1	2	3	0	0	1	1	0	0	0	0	0	0	0	0	0	0	0	0	0	0	0	0	0	0	0	0	0	0	0	0	0	0	0	0	0	0	0	1.08709	12	0	41	9
1144615	4	2	2	1	1	0	0	1	1	0	0	0	0	0	0	0	0	0	0	0	0	0	0	0	0	0	0	0	0	0	0	0	0	0	0	0	0	0	0	0	0.797316	1	1	26	6
1149676	2	2	5	2	2	1	0	0	0	0	1	0	1	0	0	1	0	0	0	0	0	0	1	0	0	0	0	0	0	0	0	0	0	0	1	0	1	0	0	0	0.95644	19	6	8	2
1152737	5	2	5	2	5	0	0	1	0	0	1	1	1	0	0	1	0	0	0	0	0	1	1	0	1	0	0	0	0	0	0	0	0	0	1	0	1	1	0	0	1.14092	8	2	59	12
1154720	3	2	5	2	1	0	1	0	1	0	1	0	0	0	0	0	0	0	0	0	0	0	1	0	0	0	0	0	0	0	0	0	0	0	0	0	0	0	0	0	1.56607	12	2	15	4
1158201	4	2	1	2	5	0	0	1	1	0	1	1	1	0	0	0	0	0	0	0	0	0	0	1	1	0	0	0	0	0	0	0	0	0	1	0	0	1	0	0	1.08709	8	1	44	9
1158611	6	1	6	2	1	0	0	1	0	1	0	0	0	0	0	0	0	0	0	0	0	0	0	0	0	0	0	0	0	0	0	0	0	0	0	0	0	0	0	0	1.14625	3	1	68	14
1159748	4	2	1	2	2	0	0	1	1	0	1	1	0	1	0	0	0	0	0	0	0	0	0	0	1	0	0	0	0	0	0	0	0	0	1	0	0	1	0	0	1.60814	11	9	32	7
1161155	5	2	2	1	3	0	0	1	0	0	1	1	1	1	0	0	0	0	0	0	0	1	1	1	1	0	0	0	0	0	0	0	0	0	1	0	0	1	0	0	0.828241	12	5	49	10
1161194	4	1	1	2	1	0	0	1	0	0	0	0	0	0	0	0	0	0	0	0	0	0	0	0	0	0	0	0	0	0	0	0	0	0	0	0	0	0	0	0	0.949201	4	1	38	8
1163713	4	2	2	2	2	0	1	0	1	0	1	0	0	0	0	0	0	0	0	0	0	0	1	0	0	0	0	0	0	0	0	0	0	0	0	0	0	0	0	0	1.34207	2	1	21	5
1164032	4	2	3	1	5	0	1	0	0	0	1	1	1	0	0	0	0	0	0	0	0	0	0	1	1	0	1	0	0	0	0	0	1	1	1	0	0	1	0	1	1.06724	11	5	22	5
1164069	5	2	2	2	1	0	0	1	0	1	0	0	0	0	0	0	0	0	0	0	0	0	0	0	0	0	0	0	0	0	0	0	0	0	0	0	0	0	0	0	0.588132	4	1	50	11
1164567	5	1	2	1	4	0	0	1	0	0	0	0	0	0	0	0	0	0	0	0	0	0	0	0	0	0	0	0	0	0	0	0	0	0	0	0	0	0	0	0	0.588132	7	2	54	11
1167219	6	1	6	3	6	0	0	1	0	0	1	0	1	1	0	0	0	0	0	0	0	0	0	0	0	0	0	0	0	0	0	0	0	0	1	0	0	0	0	0	0.998116	0	0	87	15
1168759	4	1	3	2	2	0	0	1	1	0	0	0	0	0	0	0	0	0	0	0	0	0	0	0	0	0	0	0	0	0	0	0	0	0	0	0	0	0	0	0	0.787143	10	2	35	8
1169919	4	1	4	2	3	0	0	1	0	1	1	1	0	1	0	0	0	0	0	0	0	0	1	0	1	0	0	0	0	0	0	0	0	0	1	0	0	1	0	0	0.783908	17	5	41	9
1174403	4	1	4	2	1	0	0	1	0	0	0	0	0	0	0	0	0	0	0	0	0	0	0	0	0	0	0	0	0	0	0	0	0	0	0	0	0	0	0	0	0.979562	3	3	33	7
1179706	4	2	3	1	5	0	0	1	1	0	1	0	0	0	0	1	0	0	0	0	0	0	0	0	0	0	0	0	0	0	0	0	0	0	0	0	1	0	0	0	1.0939	17	2	30	7
1186038	4	1	3	2	3	0	1	0	1	0	1	1	0	1	0	0	0	0	0	0	0	1	1	0	1	0	0	0	0	0	0	0	0	0	1	0	0	1	0	0	1.06724	8	4	22	5
1186234	5	1	2	2	1	0	0	1	1	0	0	0	0	0	0	0	0	0	0	0	0	0	0	0	0	0	0	0	0	0	0	0	0	0	0	0	0	0	0	0	0.588132	9	1	50	11
1189640	3	1	3	1	1	1	0	0	1	0	1	1	0	1	0	0	0	0	0	0	0	0	0	0	1	0	0	0	0	0	0	0	0	0	1	0	0	1	0	0	1.2531	3	3	12	3
1190016	1	2	4	2	5	1	0	0	1	0	1	1	0	1	0	0	0	0	0	0	0	1	1	0	1	0	0	0	0	0	0	0	0	0	1	0	0	1	0	0	0.680564	4	4	2	1
1191518	5	1	1	1	1	0	0	1	1	0	1	1	1	0	0	0	0	0	0	0	0	1	0	0	1	0	0	0	0	0	0	0	0	0	1	0	0	1	0	0	0.989347	11	4	51	11
1192108	5	2	3	2	3	0	0	1	0	0	1	1	0	0	0	1	0	0	0	0	0	1	1	0	0	0	0	0	0	0	0	0	0	1	1	0	1	0	0	0	2.65914	4	0	59	12
1196216	5	2	6	2	5	0	0	1	0	0	0	0	0	0	0	0	0	0	0	0	0	0	0	0	0	0	0	0	0	0	0	0	0	0	0	0	0	0	0	0	1.00945	14	7	62	13
1196611	5	1	3	1	3	0	0	1	1	0	1	1	1	0	0	0	0	0	0	0	0	0	0	1	0	0	0	0	0	0	0	0	0	0	1	0	0	1	0	0	0.987814	6	4	54	11
1203886	4	2	1	2	3	0	0	1	1	0	1	1	1	0	0	0	0	0	0	0	0	1	0	1	0	0	0	0	0	0	0	0	0	0	1	0	0	1	0	0	1.60814	7	0	30	7
1204174	4	1	3	1	3	0	0	1	0	0	1	1	0	1	0	0	0	0	0	0	0	0	0	0	1	0	0	0	0	0	0	0	0	0	1	0	0	1	0	0	0.99407	4	2	42	9
1207442	4	1	3	2	3	0	0	1	1	0	1	1	1	0	0	0	0	0	0	0	0	1	0	1	0	0	0	0	0	0	0	0	0	0	1	0	0	1	0	0	1.0939	5	2	33	7
1207547	4	1	2	1	1	0	0	1	1	0	1	1	1	0	0	0	0	0	0	0	0	0	0	1	0	0	0	0	0	0	0	0	0	0	1	0	0	1	0	0	0.846403	12	3	43	9
1208537	2	2	4	1	5	1	0	0	1	0	1	1	1	0	0	0	0	0	0	0	0	0	1	1	0	0	0	0	0	0	0	0	0	1	1	0	0	1	0	0	0.6446	35	15	7	2
1215498	4	2	1	1	2	0	0	1	1	0	0	1	0	0	0	0	0	0	0	0	0	0	0	0	1	0	0	0	0	0	0	0	0	0	0	0	0	1	0	0	0.949201	11	3	39	8
1218302	5	1	2	2	3	0	0	1	0	1	1	1	1	0	0	0	0	0	0	0	0	0	0	1	0	0	0	0	0	0	0	0	0	0	1	0	0	1	0	0	0.588132	12	10	52	11
1219128	2	2	5	1	5	1	0	0	1	0	1	0	1	0	0	0	0	0	0	0	0	1	0	0	0	0	0	0	0	0	0	0	0	0	1	0	0	0	0	0	2.28582	42	14	10	3
1220261	4	1	4	1	4	0	0	1	0	0	0	0	0	0	0	0	0	0	0	0	0	0	0	0	0	0	0	0	0	0	0	0	0	0	0	0	0	0	0	0	0.783908	11	9	41	9
1221734	5	1	4	1	2	0	0	1	0	0	1	1	0	1	0	0	0	0	0	0	0	0	0	0	1	0	0	0	0	0	0	0	0	0	1	0	0	1	0	0	0.677358	19	8	51	11
1221862	4	1	4	1	1	0	0	1	1	0	1	0	0	0	0	1	0	0	0	0	0	1	1	0	0	0	0	0	0	0	0	0	0	0	1	0	1	0	0	0	0.997661	11	3	36	8
1230767	5	2	1	2	4	0	0	1	1	0	1	1	0	1	0	1	0	0	1	0	1	0	0	0	1	0	0	0	0	1	0	1	0	0	1	1	1	1	1	1	0.989347	6	0	52	11
1230823	4	2	1	2	1	0	0	1	1	0	0	1	0	0	0	0	0	0	0	0	0	0	0	1	0	0	0	0	0	0	0	0	0	0	0	0	0	1	0	0	0.949201	2	1	38	8
1231269	1	2	4	2	2	1	0	0	1	0	1	1	1	0	0	0	0	0	0	0	0	1	1	1	0	0	0	0	0	0	0	0	0	1	1	0	0	1	0	0	0.680564	11	10	2	1
1234370	2	2	4	1	4	1	0	0	1	0	1	0	0	0	0	1	0	0	0	0	0	0	1	0	0	0	0	0	0	0	0	0	0	0	0	0	1	0	0	0	0.6446	9	7	8	2
1237639	4	2	4	1	5	0	0	1	1	0	1	1	1	0	0	0	0	0	0	0	0	0	0	1	0	0	0	0	0	0	0	0	0	0	1	0	0	1	0	0	0.76054	15	12	27	6
1240798	5	1	3	1	3	0	0	1	1	0	1	1	1	0	0	0	0	0	0	0	0	1	1	1	0	0	0	0	0	0	0	0	0	1	1	0	0	1	0	0	0.987814	16	3	50	11
1242890	1	2	5	2	5	1	0	0	1	1	1	0	0	1	0	0	1	1	0	0	0	0	0	0	0	0	0	0	0	0	0	0	0	0	1	1	1	0	0	0	0.687305	3	3	0	1
1245737	4	2	5	1	3	0	0	1	1	0	1	1	1	1	0	0	0	0	0	0	0	0	0	1	0	0	0	0	0	0	0	0	0	0	1	0	0	1	0	0	2.06625	21	0	36	8
1245844	1	2	4	1	5	1	0	0	0	0	0	0	0	0	0	0	0	0	0	0	0	0	0	0	0	0	0	0	0	0	0	0	0	0	0	0	0	0	0	0	0.680564	3	3	2	1
1249311	5	1	1	1	4	0	0	1	1	0	0	3	0	0	0	0	0	0	0	0	0	0	0	3	3	3	3	3	3	3	3	3	3	3	0	0	0	3	3	3	0.989347	21	6	50	11
1250302	4	1	4	2	4	0	0	1	1	0	1	1	0	1	0	0	0	0	0	0	0	0	0	0	1	0	0	0	0	0	0	0	0	0	1	0	0	1	0	0	0.783908	8	8	44	9
1250694	6	2	6	1	4	0	0	1	0	0	0	0	0	0	0	0	0	0	0	0	0	0	0	0	0	0	0	0	0	0	0	0	0	0	0	0	0	0	0	0	0.998116	14	9	72	15
1256412	5	2	4	1	1	0	0	1	0	1	1	1	0	1	1	0	0	0	0	0	0	0	0	0	1	1	0	0	0	0	0	0	0	0	1	1	0	1	1	0	3.60262	13	7	60	13
1257498	4	1	1	1	3	0	0	1	0	0	0	0	0	0	0	0	0	0	0	0	0	0	0	0	0	0	0	0	0	0	0	0	0	0	0	0	0	0	0	0	1.868	11	1	27	6
1260167	5	1	4	1	5	0	0	1	1	0	1	0	0	0	0	0	0	0	0	0	0	1	1	0	0	0	0	0	0	0	0	0	0	0	1	0	0	0	0	0	0.739296	12	2	46	10
1262512	4	2	2	1	1	0	0	1	1	0	1	1	0	0	1	0	0	0	0	0	0	0	0	0	0	1	0	0	0	0	0	0	0	0	0	1	0	0	1	0	0.797316	12	1	26	6
1264568	2	1	4	1	2	1	0	0	0	0	1	0	0	0	0	0	0	0	0	0	0	0	1	0	0	0	0	0	0	0	0	0	0	0	0	0	0	0	0	0	0.6446	5	4	9	2
1266981	5	2	4	2	3	0	0	1	1	0	1	1	1	0	0	1	0	0	0	0	0	1	0	1	0	0	0	0	0	0	0	0	0	0	1	0	1	1	0	0	1.80326	8	4	55	12
1268013	5	1	2	2	3	0	0	1	1	0	1	1	1	0	0	0	0	0	0	0	0	0	0	1	1	0	0	0	0	0	0	0	0	0	1	0	0	1	0	0	0.828241	28	8	48	10
1273277	4	1	4	2	1	0	1	0	1	0	0	0	0	0	0	0	0	0	0	0	0	0	0	0	0	0	0	0	0	0	0	0	0	0	0	0	0	0	0	0	0.997661	12	3	35	8
1273449	6	1	6	2	1	0	0	1	1	0	3	1	3	3	3	3	3	3	3	3	3	3	3	1	0	0	0	0	0	0	0	0	0	0	3	3	3	1	0	0	0.998116	3	3	85	15
1273685	4	2	2	1	3	0	0	1	1	0	1	1	1	0	0	1	0	0	0	0	0	0	1	1	0	0	0	0	0	0	0	0	0	0	1	0	1	1	0	0	0.834847	11	2	39	8
1280349	3	1	4	3	5	0	1	0	1	0	1	0	0	0	0	1	0	0	1	0	0	1	1	0	0	0	0	0	0	0	0	0	0	0	1	0	1	0	0	0	1.26336	17	8	16	4
1280774	4	1	4	1	1	0	0	1	1	0	1	1	0	1	0	0	0	0	0	0	0	1	1	0	1	0	0	0	0	0	0	0	0	0	1	0	0	1	0	0	0.997661	52	16	36	8
1281859	2	1	5	1	1	1	0	0	1	0	1	0	0	1	0	1	0	0	0	0	0	0	1	0	0	0	0	0	0	0	0	0	0	0	1	0	1	0	0	0	0.95644	4	4	7	2
1281955	4	1	4	2	1	0	0	1	1	0	1	1	1	1	0	0	0	0	0	0	0	0	0	1	1	0	0	0	0	0	0	0	0	0	1	0	0	1	0	0	0.997661	15	11	39	8
1285390	4	1	3	2	3	0	0	1	1	0	1	1	1	1	0	0	0	0	0	0	0	0	0	1	1	0	0	0	0	0	0	0	0	0	1	0	0	1	0	0	0.787143	6	2	39	8
1288568	5	1	5	2	2	0	0	1	1	0	0	1	0	0	0	0	0	0	0	0	0	0	0	0	1	0	0	0	0	0	0	0	0	0	0	0	0	1	0	0	0.954261	5	0	51	11
1289390	6	1	6	3	3	0	0	1	1	0	0	0	0	0	0	0	0	0	0	0	0	0	0	0	0	0	0	0	0	0	0	0	0	0	0	0	0	0	0	0	1.14625	5	4	66	14
1289728	5	2	2	1	4	0	0	1	0	0	0	0	0	0	0	0	0	0	0	0	0	0	0	0	0	0	0	0	0	0	0	0	0	0	0	0	0	0	0	0	1.27757	15	15	58	12
1289836	5	2	3	1	4	0	0	1	1	0	0	0	0	0	0	0	0	0	0	0	0	0	0	0	0	0	0	0	0	0	0	0	0	0	0	0	0	0	0	0	0.838257	10	10	48	10
1290552	5	2	6	2	3	0	0	1	1	0	1	1	1	1	0	0	0	0	0	0	0	0	0	1	1	0	0	0	0	0	0	0	0	0	1	0	0	1	0	0	1.00945	21	5	61	13
1293783	4	2	3	2	5	0	0	1	1	0	0	0	0	0	0	0	0	0	0	0	0	0	0	0	0	0	0	0	0	0	0	0	0	0	0	0	0	0	0	0	0.787143	11	4	38	8
1294183	2	1	5	1	1	1	0	0	1	0	0	0	0	0	0	0	0	0	0	0	0	0	0	0	0	0	0	0	0	0	0	0	0	0	0	0	0	0	0	0	0.95644	36	25	8	2
1295545	4	2	3	2	4	0	1	0	1	0	0	0	0	0	0	0	0	0	0	0	0	0	0	0	0	0	0	0	0	0	0	0	0	0	0	0	0	0	0	0	1.06724	22	4	20	5
1296975	4	1	1	1	5	0	0	1	1	0	0	0	0	0	0	0	0	0	0	0	0	0	0	0	0	0	0	0	0	0	0	0	0	0	0	0	0	0	0	0	0.949201	6	0	36	8
1299019	3	2	4	1	5	1	0	0	0	0	1	0	0	0	0	0	0	0	0	0	0	1	1	0	0	0	0	0	0	0	0	0	0	0	1	0	0	0	0	0	1.14103	10	9	12	3
1306089	6	2	6	1	2	0	0	1	1	0	1	1	1	0	0	1	0	0	0	0	0	0	1	1	0	0	0	0	0	0	0	0	0	1	1	0	1	1	0	0	0.998116	14	14	72	15
1310075	5	1	3	1	1	0	0	1	0	0	0	0	0	0	0	0	0	0	0	0	0	0	0	0	0	0	0	0	0	0	0	0	0	0	0	0	0	0	0	0	2.65914	15	7	58	12
1310696	5	1	1	2	1	0	0	1	1	0	1	1	0	1	0	0	0	0	0	0	0	0	0	1	1	0	0	0	0	0	0	0	0	0	1	0	0	1	0	0	1.26948	19	4	47	10
1325029	4	2	1	1	5	0	0	1	1	0	0	0	0	0	0	0	0	0	0	0	0	0	0	0	0	0	0	0	0	0	0	0	0	0	0	0	0	0	0	0	0.949201	7	4	37	8
1336510	6	1	6	3	1	0	0	1	1	0	0	0	0	0	0	0	0	0	0	0	0	0	0	0	0	0	0	0	0	0	0	0	0	0	0	0	0	0	0	0	0.998116	1	0	84	15
1340820	4	1	2	1	4	0	0	1	1	0	1	1	0	1	0	0	0	0	0	0	0	0	0	0	1	0	0	0	0	0	0	0	0	0	1	0	0	1	0	0	0.616405	5	4	31	7
1342863	6	1	6	1	3	0	0	1	1	0	3	3	3	3	3	3	3	3	3	3	3	3	3	3	3	3	3	3	3	3	3	3	3	3	3	3	3	3	3	3	0.998116	11	3	84	15
1346824	5	2	2	2	3	0	0	1	1	0	0	0	0	0	0	0	0	0	0	0	0	0	0	0	0	0	0	0	0	0	0	0	0	0	0	0	0	0	0	0	0.828241	8	3	47	10
1346909	4	1	1	1	5	0	0	1	1	0	0	0	0	0	0	0	0	0	0	0	0	0	0	0	0	0	0	0	0	0	0	0	0	0	0	0	0	0	0	0	1.08709	4	0	44	9
1348959	4	2	4	2	4	0	1	0	1	0	1	1	0	0	0	1	0	0	0	0	0	0	1	0	0	0	0	0	0	0	0	0	0	1	0	0	1	0	0	0	1.78187	3	0	20	5
1352674	4	2	5	2	3	0	0	1	0	0	1	1	1	0	0	0	0	0	0	0	0	0	0	1	0	0	0	0	0	0	0	0	0	0	1	0	0	1	0	0	1.56607	20	12	19	4
1352968	4	1	2	2	4	0	0	1	1	0	1	1	1	1	0	1	0	0	0	0	0	0	0	1	1	0	0	0	0	0	0	0	0	0	1	0	1	1	0	0	0.846403	4	2	40	9
1354524	4	1	3	2	1	0	0	1	1	0	0	0	0	0	0	0	0	0	0	0	0	0	0	0	0	0	0	0	0	0	0	0	0	0	0	0	0	0	0	0	1.0939	5	2	31	7
1357391	5	2	5	1	1	0	0	1	1	0	1	1	1	0	0	0	0	0	0	0	0	0	0	1	0	0	0	0	0	0	0	0	0	0	1	0	0	1	0	0	1.02713	12	5	47	10
1358280	4	1	2	1	4	0	0	1	1	0	1	1	0	1	1	0	0	0	0	0	0	0	0	0	1	1	0	0	0	0	0	0	0	0	1	1	0	1	1	0	0.797316	7	2	26	6
1361510	5	2	3	2	1	0	0	1	0	0	1	1	1	1	0	0	0	0	0	0	0	0	0	1	1	0	0	0	0	0	0	0	0	0	1	0	0	1	0	0	0.838257	24	12	45	10
1370065	4	2	4	2	2	0	0	1	1	0	1	1	0	1	0	0	0	0	0	0	0	0	0	0	1	0	0	0	0	0	0	0	0	0	1	0	0	1	0	0	0.783908	48	16	40	9
1372432	4	1	1	1	4	0	0	1	1	0	0	0	0	0	0	0	0	0	0	0	0	0	0	0	0	0	0	0	0	0	0	0	0	0	0	0	0	0	0	0	1.60814	3	1	34	7
1375124	4	1	3	1	4	0	0	1	0	0	1	1	1	0	0	0	0	0	0	0	0	0	1	1	0	0	0	0	0	0	0	0	0	1	1	0	0	1	0	0	0.99407	23	11	40	9
1378696	3	1	4	3	3	0	1	0	1	0	0	0	0	0	0	0	0	0	0	0	0	0	0	0	0	0	0	0	0	0	0	0	0	0	0	0	0	0	0	0	1.26336	30	20	17	4
1378993	5	1	3	1	4	0	0	1	1	0	1	1	1	0	0	0	0	0	0	0	0	0	0	1	0	0	0	0	0	0	0	0	0	0	1	0	0	1	0	0	0.838257	20	4	49	10
1379123	5	2	2	2	5	0	0	1	1	0	0	0	0	0	0	0	0	0	0	0	0	0	0	0	0	0	0	0	0	0	0	0	0	0	0	0	0	0	0	0	0.588132	11	11	53	11
1382751	2	1	4	1	1	1	0	0	1	0	0	0	0	0	0	0	0	0	0	0	0	0	0	0	0	0	0	0	0	0	0	0	0	0	0	0	0	0	0	0	0.6446	10	7	8	2
1384393	6	1	6	3	6	0	0	1	1	0	1	1	0	0	0	1	0	0	0	0	0	0	0	1	0	0	1	0	0	0	0	0	0	0	0	0	1	1	0	1	1.14625	3	0	67	14
1385400	2	2	4	1	3	1	0	0	1	1	1	1	1	1	0	0	0	0	0	0	0	0	0	1	1	0	0	0	0	0	0	0	0	0	1	0	0	1	0	0	0.6446	5	3	8	2
1391789	4	1	5	2	1	0	1	0	0	0	1	1	1	1	0	1	0	0	0	0	0	0	1	1	1	0	0	0	0	0	0	0	0	0	1	0	1	1	0	0	1.56607	17	10	18	4
1393380	5	1	6	3	3	0	0	1	1	0	1	1	1	0	0	0	0	0	0	0	0	0	0	1	0	0	0	0	0	0	0	0	0	0	1	0	0	1	0	0	1.00945	6	6	64	13
1397309	1	1	4	1	4	1	0	0	1	0	0	0	0	0	0	0	0	0	0	0	0	0	0	0	0	0	0	0	0	0	0	0	0	0	0	0	0	0	0	0	0.680564	15	15	3	1
1397854	6	2	2	2	4	0	0	1	1	0	1	1	0	0	0	0	0	0	0	0	0	1	1	0	0	0	0	0	0	0	0	0	0	1	1	0	0	0	0	0	26.4264	6	3	65	14
1397948	4	2	5	1	2	0	0	1	0	1	1	1	1	1	1	0	0	0	0	0	0	0	0	1	1	0	0	0	0	0	0	0	0	0	1	1	0	1	0	0	0.752672	11	7	25	6
1398226	1	1	3	1	1	1	0	0	1	0	0	0	0	0	0	0	0	0	0	0	0	0	0	0	0	0	0	0	0	0	0	0	0	0	0	0	0	0	0	0	0.553641	7	7	2	1
1398299	4	1	4	1	3	0	0	1	0	0	1	1	0	0	0	0	0	0	0	0	0	0	1	1	0	0	0	0	0	0	0	0	0	0	0	0	0	1	0	0	0.979562	13	3	34	7
1403246	1	2	4	2	5	1	0	0	0	0	1	1	1	0	0	0	0	0	0	0	0	0	0	1	0	0	0	0	0	0	0	0	0	0	1	0	0	1	0	0	0.680564	6	6	2	1
1403382	6	2	6	2	5	0	0	1	1	0	0	1	0	0	0	0	0	0	0	0	0	0	0	1	0	0	0	0	0	0	0	0	0	0	0	0	0	1	0	0	0.998116	5	2	90	15
1404809	1	2	4	1	4	1	0	0	0	0	1	1	1	0	0	0	0	0	0	0	0	0	0	1	0	0	0	0	0	0	0	0	0	0	1	0	0	1	0	0	0.680564	4	3	4	1
1407117	4	2	5	2	2	0	0	1	1	0	0	0	0	0	0	0	0	0	0	0	0	0	0	0	0	0	0	0	0	0	0	0	0	0	0	0	0	0	0	0	0.752672	25	18	29	6
1409165	5	2	6	1	1	0	0	1	1	0	1	1	1	1	1	1	0	0	0	0	0	1	1	1	0	0	0	0	0	0	0	0	0	0	1	1	1	1	0	0	1.00945	7	2	61	13
1409385	1	1	5	1	3	1	0	0	1	0	0	0	0	0	0	0	0	0	0	0	0	0	0	0	0	0	0	0	0	0	0	0	0	0	0	0	0	0	0	0	0.687305	6	6	3	1
1411279	3	2	5	1	3	1	0	0	1	0	1	0	1	0	0	1	0	0	0	0	0	0	0	0	0	0	0	0	0	0	0	0	0	0	1	0	1	0	0	0	2.28582	24	10	12	3
1420558	2	2	5	1	4	1	0	0	0	0	1	0	0	0	0	0	0	0	0	0	0	1	1	0	0	0	0	0	0	0	0	0	0	0	1	0	0	0	0	0	0.95644	7	6	9	2
1422353	6	1	6	2	3	0	0	1	0	0	0	0	0	0	0	0	0	0	0	0	0	0	0	0	0	0	0	0	0	0	0	0	0	0	0	0	0	0	0	0	0.998116	50	34	71	15
1425561	2	2	5	2	3	1	0	0	0	0	1	0	0	0	0	1	0	0	0	0	0	1	0	0	0	0	0	0	0	0	0	0	0	0	1	0	1	0	0	0	0.95644	12	7	8	2
1428182	6	1	6	1	4	0	0	1	0	1	0	0	0	0	0	0	0	0	0	0	0	0	0	0	0	0	0	0	0	0	0	0	0	0	0	0	0	0	0	0	1.14625	10	1	65	14
1428300	4	2	4	1	4	0	0	1	0	0	1	1	0	1	0	0	0	0	0	0	0	0	0	0	1	0	0	0	0	0	0	0	0	0	1	0	0	1	0	0	0.783908	5	1	42	9
1429667	5	2	6	4	1	0	0	1	1	0	1	1	1	1	0	0	0	0	0	0	0	0	0	1	1	0	0	0	0	0	0	0	0	0	1	0	0	1	0	0	1.00945	1	1	64	13
1429847	4	1	2	1	4	0	0	1	1	1	0	0	0	0	0	0	0	0	0	0	0	0	0	0	0	0	0	0	0	0	0	0	0	0	0	0	0	0	0	0	0.797316	3	2	29	6
1436300	4	1	3	2	3	0	0	1	1	0	1	1	0	1	0	0	0	0	0	0	0	0	0	0	1	0	0	0	0	0	0	0	0	0	1	0	0	1	0	0	0.99407	23	12	44	9
1436931	5	2	3	2	3	0	0	1	0	0	0	1	0	0	0	0	0	0	0	0	0	0	0	1	0	0	0	0	0	0	0	0	0	0	0	0	0	1	0	0	0.838257	4	3	49	10
1451224	4	2	4	1	3	0	0	1	1	0	1	0	0	0	0	1	0	0	0	0	0	0	0	0	0	0	0	0	0	0	0	0	0	0	0	0	1	0	0	0	0.979562	15	7	34	7
1452695	1	2	3	1	5	1	0	0	1	0	1	1	1	0	0	0	0	0	0	0	0	0	1	1	0	0	0	0	0	0	0	0	0	0	1	0	0	1	0	0	0.553641	6	4	0	1
1453162	5	1	2	2	5	0	0	1	0	1	0	0	0	0	0	0	0	0	0	0	0	0	0	0	0	0	0	0	0	0	0	0	0	0	0	0	0	0	0	0	0.828241	4	3	49	10
1455031	4	1	4	2	3	0	0	1	1	0	1	1	1	1	0	0	0	0	0	0	0	1	0	1	1	0	0	0	0	0	0	0	0	0	1	0	0	1	0	0	0.783908	11	4	44	9
1459913	1	1	4	2	5	1	0	0	1	0	0	0	0	0	0	0	0	0	0	0	0	0	0	0	0	0	0	0	0	0	0	0	0	0	0	0	0	0	0	0	0.680564	9	8	0	1
1461819	5	2	4	2	5	0	0	1	1	0	1	1	1	0	0	0	0	0	0	0	0	0	0	1	0	0	0	0	0	0	0	0	0	0	1	0	0	1	0	0	0.739296	26	22	45	10
1472986	3	1	5	3	5	0	1	0	1	0	1	0	0	0	0	1	0	0	0	0	0	0	1	0	0	0	0	0	0	0	0	0	0	0	0	0	1	0	0	0	1.56607	34	16	17	4
1473067	4	1	4	1	3	0	0	1	1	0	1	1	1	0	0	1	0	0	0	0	0	0	0	1	0	0	0	0	0	0	0	0	0	0	1	0	1	1	0	0	0.783908	3	3	40	9
1473125	2	2	5	1	1	1	0	0	0	0	1	1	0	1	0	0	0	0	0	0	0	0	0	0	1	0	0	0	0	0	0	0	0	0	1	0	0	1	0	0	2.28582	12	12	10	3
1475520	5	1	4	3	5	0	0	1	1	0	1	1	0	1	0	0	0	0	0	0	0	0	1	0	1	0	0	0	0	0	0	0	0	0	1	0	0	1	0	0	0.677358	18	2	53	11
1476145	4	2	2	2	4	0	0	1	1	0	0	0	0	0	0	0	0	0	0	0	0	0	0	0	0	0	0	0	0	0	0	0	0	0	0	0	0	0	0	0	0.797316	27	20	28	6
1478840	4	1	3	2	1	0	0	1	1	0	1	1	0	1	0	0	0	0	0	0	0	0	1	0	1	0	0	0	0	0	0	0	0	1	1	0	0	1	0	0	0.787143	9	3	38	8
1481870	2	1	5	1	3	1	0	0	1	0	1	1	1	1	0	0	0	0	0	0	0	0	0	1	1	0	0	0	0	0	0	0	0	0	1	0	0	1	0	0	2.28582	39	18	10	3
1482261	5	2	2	2	1	0	0	1	1	0	0	0	0	0	0	0	0	0	0	0	0	0	0	0	0	0	0	0	0	0	0	0	0	0	0	0	0	0	0	0	0.588132	22	8	54	11
1489215	3	1	4	3	3	0	1	0	0	0	1	1	1	1	0	0	0	0	0	0	0	0	0	1	1	0	0	0	0	0	0	0	0	0	1	0	0	1	0	0	1.26336	5	3	15	4
1491454	5	1	3	2	3	0	0	1	1	0	1	0	0	0	0	0	0	0	0	0	0	1	0	0	0	0	0	0	0	0	0	0	0	0	1	0	0	0	0	0	0.838257	36	3	49	10
1494532	4	1	4	2	3	0	0	1	1	0	1	1	1	0	0	0	0	0	0	0	0	0	1	1	0	0	0	0	0	0	0	0	0	0	1	0	0	1	0	0	0.783908	6	3	41	9
1495481	4	2	4	3	5	0	1	0	1	0	1	1	1	0	0	1	0	0	0	0	0	0	1	1	0	0	0	0	0	0	0	0	0	0	1	0	1	1	0	0	1.26336	6	2	19	4
1496421	6	2	6	2	1	0	0	1	0	1	0	0	0	0	0	0	0	0	0	0	0	0	0	0	0	0	0	0	0	0	0	0	0	0	0	0	0	0	0	0	0.998116	5	5	92	15
1500946	1	2	4	1	1	1	0	0	1	0	1	0	0	0	0	1	0	0	0	0	0	0	1	0	0	0	0	0	0	0	0	0	0	0	0	0	1	0	0	0	0.6446	26	17	5	2
1504206	2	1	3	2	1	1	0	0	1	0	1	1	1	0	0	0	0	0	0	0	0	0	1	1	1	0	0	0	0	0	0	0	0	1	1	0	0	1	0	0	0.84643	31	20	6	2
1504650	5	1	2	2	3	0	0	1	1	0	1	1	0	0	0	1	0	0	0	0	0	0	1	0	1	0	0	0	0	0	0	0	0	0	0	0	1	1	0	0	0.828241	15	6	49	10
1505530	1	1	3	2	5	1	0	0	0	0	1	3	1	0	0	0	0	0	0	0	0	0	0	3	3	3	3	3	3	3	3	3	3	3	1	0	0	3	3	3	0.553641	15	13	3	1
1509942	4	1	4	2	5	0	0	1	1	0	0	0	0	0	0	0	0	0	0	0	0	0	0	0	0	0	0	0	0	0	0	0	0	0	0	0	0	0	0	0	0.997661	60	13	38	8
1510259	3	2	5	2	1	0	1	0	1	0	1	1	0	1	0	0	0	0	0	0	0	0	0	0	1	0	0	0	0	0	0	0	0	0	1	0	0	1	0	0	1.56607	5	3	17	4
1523563	5	1	3	2	3	0	0	1	0	0	1	0	0	0	0	1	0	0	0	0	0	0	0	0	0	0	0	0	0	0	0	0	0	0	0	0	1	0	0	0	0.838257	8	6	46	10
1523808	1	2	3	1	4	1	0	0	0	1	1	1	1	0	0	0	0	0	0	0	0	0	0	1	0	0	0	0	0	0	0	0	0	0	1	0	0	1	0	0	0.553641	6	6	0	1
1524177	4	2	3	2	3	0	0	1	1	0	1	1	1	1	0	1	0	0	0	0	0	0	1	1	1	0	0	0	0	0	0	0	0	0	1	0	1	1	0	0	0.99407	6	2	42	9
1530368	5	1	3	2	1	0	0	1	1	0	1	1	1	0	0	0	0	0	0	0	0	0	0	1	1	0	0	0	0	0	0	0	0	0	1	0	0	1	0	0	0.987814	11	1	51	11
1532781	6	2	6	2	1	0	0	1	0	0	0	1	0	0	0	0	0	0	0	0	0	0	0	0	0	0	0	0	0	1	0	0	0	0	0	0	0	0	0	1	0.998116	23	6	73	15
1541431	2	1	5	1	1	1	0	0	1	0	1	1	1	1	1	1	0	0	0	0	0	0	1	1	1	1	0	0	0	0	0	0	0	0	1	1	1	1	1	0	2.28582	20	16	11	3
1549459	4	2	2	2	1	0	0	1	1	0	1	1	0	1	0	0	0	0	0	0	0	0	1	0	1	0	0	0	0	0	0	0	0	1	1	0	0	1	0	0	0.834847	14	9	39	8
1554236	1	2	3	1	5	1	0	0	0	0	1	0	0	1	0	0	0	0	0	0	0	0	0	0	0	0	0	0	0	0	0	0	0	0	1	0	0	0	0	0	0.553641	7	5	0	1
1558381	1	2	4	2	5	1	0	0	0	0	0	0	0	0	0	0	0	0	0	0	0	0	0	0	0	0	0	0	0	0	0	0	0	0	0	0	0	0	0	0	0.680564	11	4	1	1
1558614	4	1	3	1	1	0	0	1	1	0	1	1	0	1	0	1	0	0	1	0	0	1	1	0	1	0	0	0	0	0	0	0	0	0	1	0	1	1	0	0	1.06724	16	2	23	5
1559561	2	1	4	1	4	1	0	0	0	0	0	0	0	0	0	0	0	0	0	0	0	0	0	0	0	0	0	0	0	0	0	0	0	0	0	0	0	0	0	0	0.6446	10	10	6	2
1576626	3	2	5	3	1	0	1	0	1	0	0	0	0	0	0	0	0	0	0	0	0	0	0	0	0	0	0	0	0	0	0	0	0	0	0	0	0	0	0	0	1.56607	24	11	15	4
1576712	3	1	4	2	4	0	1	0	0	0	1	1	1	0	0	0	0	0	0	0	0	0	1	1	0	0	0	0	0	0	0	0	0	1	1	0	0	1	0	0	1.26336	5	1	15	4
1578453	2	2	4	3	5	1	0	0	0	0	1	1	0	1	0	0	0	0	0	0	0	1	0	0	1	0	0	0	0	0	0	0	0	0	1	0	0	1	0	0	1.14103	3	2	11	3
1579597	2	1	4	1	4	1	0	0	0	1	1	0	0	0	0	0	0	0	0	0	0	1	0	0	0	0	0	0	0	0	0	0	0	0	1	0	0	0	0	0	0.6446	5	5	7	2
1584740	4	1	2	1	3	0	0	1	1	0	1	1	0	1	0	0	0	0	0	0	0	0	0	0	1	0	0	0	0	0	0	0	0	0	1	0	0	1	0	0	0.616405	19	5	30	7
1586919	2	2	4	1	1	1	0	0	1	0	1	1	0	0	0	1	0	0	0	0	0	0	1	0	0	0	0	0	0	0	0	0	0	1	0	0	1	0	0	0	0.6446	9	5	9	2
1588703	5	2	6	4	5	0	0	1	1	0	1	1	1	0	0	0	0	0	0	0	0	0	0	1	0	0	0	0	0	0	0	0	0	0	1	0	0	1	0	0	0.745519	1	1	54	11
1590034	5	2	2	2	2	0	0	1	0	0	1	1	0	1	0	0	0	0	0	0	0	0	0	0	1	0	0	0	0	0	0	0	0	0	1	0	0	1	0	0	0.828241	27	15	49	10
1590470	6	1	6	3	4	0	0	1	1	0	0	0	0	0	0	0	0	0	0	0	0	0	0	0	0	0	0	0	0	0	0	0	0	0	0	0	0	0	0	0	0.998116	4	1	71	15
1590819	2	2	5	2	3	1	0	0	1	0	0	0	0	0	0	0	0	0	0	0	0	0	0	0	0	0	0	0	0	0	0	0	0	0	0	0	0	0	0	0	0.95644	19	8	7	2
1591007	5	2	4	2	1	0	0	1	0	0	0	0	0	0	0	0	0	0	0	0	0	0	0	0	0	0	0	0	0	0	0	0	0	0	0	0	0	0	0	0	0.739296	18	7	46	10
1595935	4	2	6	1	2	0	0	1	1	0	0	0	0	0	0	0	0	0	0	0	0	0	0	0	0	0	0	0	0	0	0	0	0	0	0	0	0	0	0	0	0.982861	4	1	30	7
1598270	1	1	3	1	3	1	0	0	1	0	0	0	0	0	0	0	0	0	0	0	0	0	0	0	0	0	0	0	0	0	0	0	0	0	0	0	0	0	0	0	0.553641	9	8	0	1
1599519	4	1	4	2	2	0	0	1	0	0	1	0	0	1	0	0	0	0	0	0	0	0	1	0	0	0	0	0	0	0	0	0	0	0	1	0	0	0	0	0	0.76054	14	7	28	6
1600998	4	2	2	1	2	0	0	1	1	0	1	1	1	0	0	0	0	0	0	0	0	0	0	1	1	0	0	0	0	0	0	0	0	0	1	0	0	1	0	0	0.846403	42	1	43	9
1605343	4	1	4	1	4	0	0	1	1	0	1	1	1	1	0	1	0	0	0	0	0	1	0	1	1	0	0	0	0	0	0	0	0	0	1	0	1	1	0	0	0.783908	10	7	42	9
1606352	4	1	3	1	5	0	1	0	0	0	0	0	0	0	0	0	0	0	0	0	0	0	0	0	0	0	0	0	0	0	0	0	0	0	0	0	0	0	0	0	1.06724	7	7	24	5
1608191	5	2	6	2	5	0	0	1	1	0	1	0	0	0	0	0	0	0	0	0	0	1	0	0	0	0	0	0	0	0	0	0	0	0	1	0	0	0	0	0	1.00945	14	9	61	13
1609278	5	2	6	2	3	0	0	1	1	0	1	1	0	1	0	1	0	0	0	0	0	0	1	0	1	0	0	0	0	0	0	0	0	0	1	0	1	1	0	0	1.00945	11	0	64	13
1611006	5	1	3	2	3	0	0	1	1	0	1	1	1	0	0	0	0	0	0	0	0	0	0	1	0	0	0	0	0	0	0	0	0	0	1	0	0	1	0	0	0.838257	21	5	46	10
1612529	4	1	4	1	3	0	0	1	1	0	0	0	0	0	0	0	0	0	0	0	0	0	0	0	0	0	0	0	0	0	0	0	0	0	0	0	0	0	0	0	0.979562	15	5	31	7
1612821	6	1	6	2	3	0	0	1	1	0	1	0	1	0	0	0	0	0	0	0	0	1	0	0	0	0	0	0	0	0	0	0	0	0	1	0	0	0	0	0	0.998116	10	8	70	15
1613849	5	1	3	1	2	0	0	1	0	1	0	0	0	0	0	0	0	0	0	0	0	0	0	0	0	0	0	0	0	0	0	0	0	0	0	0	0	0	0	0	0.987814	11	8	51	11
1621562	4	1	4	2	4	0	0	1	1	0	1	1	1	0	0	1	0	0	0	0	0	0	1	1	0	0	0	0	0	0	0	0	0	0	1	0	1	1	0	0	0.783908	9	2	43	9
1621788	4	1	2	2	3	0	0	1	1	0	1	1	0	1	0	0	0	0	0	0	0	0	0	0	1	1	0	0	0	0	0	0	0	0	1	0	0	1	1	0	0.834847	10	5	35	8
1623954	4	2	3	2	5	0	0	1	0	0	1	1	0	1	0	0	0	0	0	0	0	0	0	0	1	0	0	0	0	0	0	0	0	0	1	0	0	1	0	0	0.93669	12	5	28	6
1627099	5	1	4	2	5	0	0	1	0	0	1	1	0	1	0	0	0	0	0	0	0	0	0	0	1	0	0	0	0	0	0	0	0	0	1	0	0	1	0	0	0.739296	6	4	49	10
1630521	4	2	3	1	3	0	0	1	1	0	0	0	0	0	0	0	0	0	0	0	0	0	0	0	0	0	0	0	0	0	0	0	0	0	0	0	0	0	0	0	1.0939	16	1	32	7
1630675	5	1	1	1	3	0	0	1	1	0	1	1	1	0	0	0	0	0	0	0	0	0	0	1	0	0	0	0	0	0	0	0	0	0	1	0	0	1	0	0	1.26948	10	5	47	10
1630704	4	2	3	2	3	0	0	1	0	0	1	1	0	1	0	0	0	0	0	0	0	0	0	1	0	0	0	0	0	0	0	0	0	0	1	0	0	1	0	0	0.93669	19	7	28	6
1631056	4	2	4	2	3	0	0	1	0	0	1	1	1	0	0	0	0	0	0	0	0	0	0	1	0	0	0	0	0	0	0	0	0	0	1	0	0	1	0	0	0.783908	20	9	41	9
1647083	5	1	4	2	4	0	0	1	1	0	1	1	0	1	0	0	0	0	0	0	0	0	1	0	1	0	0	0	0	0	0	0	0	1	1	0	0	1	0	0	0.677358	16	9	50	11
1649738	4	2	2	2	3	0	0	1	0	0	0	0	0	0	0	0	0	0	0	0	0	0	0	0	0	0	0	0	0	0	0	0	0	0	0	0	0	0	0	0	0.797316	33	19	26	6
1653677	3	2	3	3	1	0	1	0	0	1	0	0	0	0	0	0	0	0	0	0	0	0	0	0	0	0	0	0	0	0	0	0	0	0	0	0	0	0	0	0	5.32814	3	3	16	4
1654038	5	1	2	2	1	0	0	1	1	1	1	1	0	1	0	0	0	0	0	0	0	1	0	0	1	0	0	0	0	0	0	0	0	0	1	0	0	1	0	0	0.828241	4	3	47	10
1659158	6	1	6	2	3	0	0	1	1	0	0	0	0	0	0	0	0	0	0	0	0	0	0	0	0	0	0	0	0	0	0	0	0	0	0	0	0	0	0	0	0.998116	19	10	70	15
1659735	4	1	4	1	5	0	0	1	1	0	0	0	0	0	0	0	0	0	0	0	0	0	0	0	0	0	0	0	0	0	0	0	0	0	0	0	0	0	0	0	0.979562	39	21	34	7
1661851	5	2	3	1	4	0	0	1	1	0	0	0	0	0	0	0	0	0	0	0	0	0	0	0	0	0	0	0	0	0	0	0	0	0	0	0	0	0	0	0	0.838257	14	14	49	10
1672154	5	1	1	2	1	0	0	1	1	0	0	0	0	0	0	0	0	0	0	0	0	0	0	0	0	0	0	0	0	0	0	0	0	0	0	0	0	0	0	0	1.45634	6	3	58	12
1673852	1	1	3	1	2	1	0	0	1	0	0	0	0	0	0	0	0	0	0	0	0	0	0	0	0	0	0	0	0	0	0	0	0	0	0	0	0	0	0	0	0.553641	36	32	0	1
1674715	4	1	4	2	1	0	0	1	0	1	0	0	0	0	0	0	0	0	0	0	0	0	0	0	0	0	0	0	0	0	0	0	0	0	0	0	0	0	0	0	0.783908	25	8	43	9
1674957	4	1	3	1	3	0	0	1	1	0	1	0	1	0	0	0	0	0	0	0	0	0	0	0	0	0	0	0	0	0	0	0	0	0	1	0	0	0	0	0	0.93669	8	1	26	6
1680353	5	2	6	2	4	0	0	1	1	0	0	0	0	0	0	0	0	0	0	0	0	0	0	0	0	0	0	0	0	0	0	0	0	0	0	0	0	0	0	0	1.00945	4	4	63	13
1681269	4	2	3	1	2	0	0	1	1	0	0	0	0	0	0	0	0	0	0	0	0	0	0	0	0	0	0	0	0	0	0	0	0	0	0	0	0	0	0	0	0.93669	10	8	26	6
1681278	4	2	4	1	5	0	0	1	1	0	1	0	0	0	0	1	0	0	0	0	0	0	1	0	0	0	0	0	0	0	0	0	0	0	0	0	1	0	0	0	0.783908	19	17	44	9
1690648	2	1	4	2	4	1	0	0	0	0	1	1	1	0	0	0	0	0	0	0	0	0	0	1	0	0	0	0	0	0	0	0	0	0	1	0	0	1	0	0	0.6446	5	3	8	2
1692420	5	1	2	2	3	0	0	1	1	0	1	1	0	1	0	0	0	0	0	0	0	0	0	0	1	0	0	0	0	0	0	0	0	0	1	0	0	1	0	0	0.588132	7	3	51	11
1692552	5	2	4	1	2	0	0	1	1	0	1	1	0	0	0	1	0	0	1	0	0	0	0	0	0	0	0	0	0	1	0	0	0	0	0	0	1	0	0	1	0.677358	30	8	51	11
1692657	6	1	6	2	1	0	0	1	1	0	1	1	0	1	0	0	0	0	0	0	0	0	1	0	1	0	0	0	0	0	0	0	0	1	1	0	0	1	0	0	1.14625	7	3	65	14
1693429	4	1	2	2	3	0	0	1	1	0	1	1	1	0	0	0	0	0	0	0	0	0	0	1	1	0	0	0	0	0	0	0	0	0	1	0	0	1	0	0	1.34207	10	7	24	5
1693807	4	2	4	2	3	0	0	1	1	0	1	1	1	0	0	0	0	0	0	0	0	0	1	1	0	0	0	0	0	0	0	0	0	0	1	0	0	1	0	0	0.783908	36	13	41	9
1695775	5	1	3	2	2	0	0	1	1	0	0	1	0	0	0	0	0	0	0	0	0	0	0	0	1	0	0	0	0	0	0	0	0	0	0	0	0	1	0	0	0.987814	6	1	53	11
1696768	6	2	6	1	3	0	0	1	1	0	3	3	3	3	3	3	3	3	3	3	3	3	3	3	3	3	3	3	3	3	3	3	3	3	3	3	3	3	3	3	0.998116	8	3	77	15
1698777	4	1	2	2	3	0	0	1	0	0	1	1	1	1	0	0	0	0	0	0	0	0	0	1	1	0	0	0	0	0	0	0	0	0	1	0	0	1	0	0	0.834847	1	1	37	8
1709030	5	1	5	2	4	0	0	1	1	0	1	1	1	0	0	0	0	0	0	0	0	1	0	0	1	0	0	0	0	0	0	0	0	0	1	0	0	1	0	0	0.954261	7	7	53	11
1722766	1	1	3	1	2	1	0	0	1	0	1	0	1	1	1	1	1	0	0	1	0	1	1	0	0	0	0	0	0	0	0	0	0	0	1	1	1	0	0	0	0.553641	10	4	0	1
1723856	1	2	3	1	3	1	0	0	1	0	0	3	0	0	0	0	0	0	0	0	0	0	0	3	3	3	3	3	3	3	3	3	3	3	0	0	0	3	3	3	0.553641	4	4	2	1
1725215	5	1	4	1	4	0	0	1	0	0	1	1	1	0	0	0	0	0	0	0	0	0	0	1	0	0	0	0	0	0	0	0	0	0	1	0	0	1	0	0	0.739296	8	4	49	10
1725978	1	1	5	2	2	1	0	0	1	0	0	1	0	0	0	0	0	0	0	0	0	0	0	1	0	0	0	0	0	0	0	0	0	0	0	0	0	1	0	0	0.687305	19	19	2	1
1726426	5	2	5	1	2	0	0	1	1	0	1	1	1	0	0	1	0	0	0	0	0	0	0	1	0	0	0	0	0	0	0	0	0	0	1	0	1	1	0	0	1.02713	28	19	46	10
1730744	4	1	5	2	1	0	0	1	1	0	1	1	0	1	0	0	0	0	0	0	0	0	0	0	1	0	0	0	0	0	0	0	0	0	1	0	0	1	0	0	1.62662	22	15	31	7
1742042	4	2	4	2	5	0	0	1	1	0	1	1	1	1	0	1	0	0	0	0	0	1	0	1	1	0	1	0	0	0	0	0	0	0	1	0	1	1	0	1	0.979562	12	9	34	7
1752099	5	2	3	2	3	0	0	1	0	0	1	1	0	1	0	0	0	0	0	0	0	0	0	0	1	0	0	0	0	0	0	0	0	0	1	0	0	1	0	0	0.838257	10	2	49	10
1756238	4	1	2	2	5	0	0	1	1	0	1	0	0	0	0	0	0	0	0	0	0	1	0	0	0	0	0	0	0	0	0	0	0	0	1	0	0	0	0	0	0.834847	9	1	39	8
1760053	4	1	2	1	5	0	0	1	0	1	0	0	0	0	0	0	0	0	0	0	0	0	0	0	0	0	0	0	0	0	0	0	0	0	0	0	0	0	0	0	0.616405	3	1	33	7
1764272	5	2	6	2	1	0	0	1	1	0	1	1	1	0	0	0	0	0	0	0	0	0	0	1	0	0	0	0	0	0	0	0	0	0	1	0	0	1	0	0	1.00945	14	1	62	13
1772799	1	2	4	1	3	1	0	0	1	0	0	0	0	0	0	0	0	0	0	0	0	0	0	0	0	0	0	0	0	0	0	0	0	0	0	0	0	0	0	0	0.680564	8	7	0	1
1773458	1	1	5	1	4	1	0	0	0	0	1	0	0	0	0	1	0	0	0	0	0	0	0	0	0	0	0	0	0	0	0	0	0	0	0	0	1	0	0	0	0.687305	10	8	3	1
1782073	4	2	6	1	4	0	0	1	1	0	3	3	3	3	3	3	3	3	3	3	3	3	3	3	3	3	3	3	3	3	3	3	3	3	3	3	3	3	3	3	0.972754	8	2	37	8
1782328	4	1	4	2	3	0	0	1	1	0	1	0	0	0	0	0	0	0	0	0	0	1	0	0	0	0	0	0	0	0	0	0	0	0	1	0	0	0	0	0	0.76054	8	6	25	6
1783909	5	2	5	2	3	0	0	1	1	0	1	1	1	0	0	1	0	0	0	0	0	1	0	1	0	0	0	0	0	0	0	0	0	0	1	0	1	1	0	0	1.02713	13	3	46	10
1792042	1	2	3	1	4	1	0	0	1	0	1	0	1	0	1	1	0	0	0	0	0	0	1	0	0	0	0	0	0	0	0	0	0	0	1	1	1	0	0	0	0.553641	14	14	1	1
1792225	4	2	5	1	4	0	0	1	0	0	1	0	0	0	0	0	0	0	0	0	0	0	1	0	0	0	0	0	0	0	0	0	0	0	0	0	0	0	0	0	2.06625	19	13	36	8
1792280	4	2	3	2	3	0	1	0	1	0	1	0	0	0	0	1	0	0	0	0	0	1	1	0	0	0	0	0	0	0	0	0	0	0	1	0	1	0	0	0	1.06724	16	2	21	5
1800887	5	1	3	2	3	0	0	1	0	1	1	1	0	0	0	0	0	0	0	0	0	0	1	0	0	0	0	0	0	0	0	0	0	1	0	0	0	0	0	0	0.838257	13	13	47	10
1802415	4	2	2	1	3	0	0	1	0	0	1	1	1	0	0	0	0	0	0	0	0	0	1	1	0	0	0	0	0	0	0	0	0	1	1	0	0	1	0	0	0.616405	16	4	33	7
1806241	4	2	5	2	1	0	0	1	1	0	1	1	1	0	0	0	0	0	0	0	0	0	0	1	0	0	0	0	0	0	0	0	0	0	1	0	0	1	0	0	1.62662	15	10	34	7
1812729	5	2	6	2	1	0	0	1	1	0	1	1	0	1	0	0	0	0	0	0	0	0	0	0	1	0	0	0	0	0	0	0	0	0	1	0	0	1	0	0	1.00945	0	0	64	13
1816406	4	1	2	1	1	0	0	1	0	0	0	1	0	0	0	0	0	0	0	0	0	0	0	0	1	1	0	0	0	0	0	0	0	0	0	0	0	1	1	0	0.834847	15	3	35	8
1831685	5	1	2	1	5	0	0	1	1	0	0	0	0	0	0	0	0	0	0	0	0	0	0	0	0	0	0	0	0	0	0	0	0	0	0	0	0	0	0	0	0.828241	13	4	47	10
1831686	2	2	5	2	1	1	0	0	1	0	1	1	0	1	0	0	0	0	0	0	0	0	0	0	1	0	0	0	0	0	0	0	0	1	1	0	0	1	0	0	0.95644	13	11	7	2
1845479	6	2	6	2	6	0	0	1	0	0	1	1	1	0	0	1	0	0	1	0	0	0	0	1	0	0	0	0	0	1	0	0	0	0	1	0	1	1	0	1	0.998116	1	1	84	15
1847859	4	2	4	1	3	0	0	1	1	0	1	0	1	0	0	0	0	0	0	0	0	0	0	0	0	0	0	0	0	0	0	0	0	0	1	0	0	0	0	0	0.997661	17	5	35	8
1852219	4	2	3	2	1	0	1	0	1	0	0	0	0	0	0	0	0	0	0	0	0	0	0	0	0	0	0	0	0	0	0	0	0	0	0	0	0	0	0	0	1.06724	7	2	23	5
1853372	5	1	2	1	3	0	0	1	1	0	0	0	0	0	0	0	0	0	0	0	0	0	0	0	0	0	0	0	0	0	0	0	0	0	0	0	0	0	0	0	0.588132	1	1	53	11
1853417	6	1	6	2	3	0	0	1	0	0	0	3	0	0	0	0	0	0	0	0	0	0	0	3	3	3	3	3	3	3	3	3	3	3	0	0	0	3	3	3	0.998116	3	0	77	15
1855251	4	2	2	2	3	0	0	1	0	0	1	1	1	0	0	0	0	0	0	0	0	0	0	1	1	0	0	0	0	0	0	0	0	0	1	0	0	1	0	0	0.616405	49	49	30	7
1855531	6	1	6	1	5	0	0	1	1	0	0	3	0	0	0	0	0	0	0	0	0	0	0	3	3	3	3	3	3	3	3	3	3	3	0	0	0	3	3	3	0.998116	8	1	73	15
1855719	4	2	4	2	3	0	1	0	1	0	0	0	0	0	0	0	0	0	0	0	0	0	0	0	0	0	0	0	0	0	0	0	0	0	0	0	0	0	0	0	1.78187	12	3	23	5
1857424	4	1	5	2	2	0	0	1	0	0	1	1	0	1	0	0	0	0	0	0	0	0	0	0	1	0	0	0	0	0	0	0	0	0	1	0	0	1	0	0	1.84252	13	4	42	9
1870264	4	1	2	1	3	0	0	1	1	0	1	1	0	0	0	0	0	0	0	0	0	1	0	0	1	0	0	0	0	0	0	0	0	0	1	0	0	1	0	0	0.616405	8	8	33	7
1872396	4	1	3	2	4	0	0	1	1	1	1	1	1	1	0	0	0	0	0	0	0	0	0	1	1	0	0	0	0	0	0	0	0	0	1	0	0	1	0	0	0.787143	18	6	36	8
1873453	4	2	3	1	1	0	0	1	1	0	1	1	1	0	0	0	0	0	0	0	0	0	0	1	0	0	0	0	0	0	0	0	0	0	1	0	0	1	0	0	0.93669	7	6	29	6
1875588	2	1	5	2	1	1	0	0	0	0	1	1	0	0	0	1	0	0	0	1	0	1	1	0	1	0	0	0	0	0	0	0	0	0	1	1	1	1	0	0	0.95644	8	5	7	2
1879039	1	1	4	1	2	1	0	0	0	0	1	1	0	1	0	0	0	0	0	0	0	1	0	0	1	0	0	0	0	0	0	0	0	0	1	0	0	1	0	0	0.680564	7	7	1	1
1883604	4	1	3	2	3	0	0	1	1	0	1	1	1	0	0	0	0	0	0	0	0	0	1	1	0	0	0	0	0	0	0	0	0	0	1	0	0	1	0	0	0.99407	11	5	40	9
1884589	4	1	4	1	3	0	0	1	1	0	0	0	0	0	0	0	0	0	0	0	0	0	0	0	0	0	0	0	0	0	0	0	0	0	0	0	0	0	0	0	0.979562	16	9	33	7
1884850	3	1	2	3	1	0	1	0	0	0	1	1	0	1	0	0	0	0	0	0	0	1	1	0	1	0	0	0	0	0	0	0	0	0	1	0	0	1	0	0	1.56887	10	5	14	3
1884960	5	1	1	2	1	0	0	1	1	0	0	0	0	0	0	0	0	0	0	0	0	0	0	0	0	0	0	0	0	0	0	0	0	0	0	0	0	0	0	0	1.26948	30	3	48	10
1885217	4	2	4	1	1	0	0	1	1	0	0	0	0	0	0	0	0	0	0	0	0	0	0	0	0	0	0	0	0	0	0	0	0	0	0	0	0	0	0	0	0.783908	5	5	42	9
1885830	5	2	6	1	1	0	0	1	1	0	0	0	0	0	0	0	0	0	0	0	0	0	0	0	0	0	0	0	0	0	0	0	0	0	0	0	0	0	0	0	1.00945	17	7	63	13
1897277	4	2	6	2	1	0	0	1	1	0	3	3	3	3	3	3	3	3	3	3	3	3	3	3	3	3	3	3	3	3	3	3	3	3	3	3	3	3	3	3	0.888632	15	15	25	6
1897845	3	2	4	2	2	0	1	0	1	0	1	1	1	0	0	1	0	0	0	0	0	1	1	1	0	0	0	0	0	0	0	0	0	1	1	0	1	1	0	0	1.26336	12	2	16	4
1898184	4	1	4	1	3	0	0	1	1	0	0	0	0	0	0	0	0	0	0	0	0	0	0	0	0	0	0	0	0	0	0	0	0	0	0	0	0	0	0	0	0.783908	12	4	41	9
1898958	6	1	6	3	3	0	0	1	1	0	1	0	1	0	0	0	0	0	0	0	0	0	0	0	0	0	0	0	0	0	0	0	0	0	1	0	0	0	0	0	1.14625	4	0	68	14
1903720	1	1	5	1	5	1	0	0	1	0	1	1	1	0	0	0	0	0	0	0	0	0	0	1	0	0	0	0	0	0	0	0	0	0	1	0	0	1	0	0	0.687305	29	27	0	1
1905662	4	1	2	2	4	0	0	1	1	0	1	1	0	1	0	0	0	0	0	0	0	0	0	0	1	0	0	0	0	0	0	0	0	0	1	0	0	1	0	0	0.834847	7	2	35	8
1907281	4	1	4	2	1	0	0	1	0	1	1	1	0	1	0	0	0	0	0	0	0	0	0	0	1	0	0	0	0	0	0	0	0	0	1	0	0	1	0	0	0.783908	5	3	42	9
1910577	4	1	4	1	1	0	0	1	1	0	1	0	1	0	0	1	0	0	0	0	0	0	0	0	0	0	0	0	0	0	0	0	0	0	1	0	1	0	0	0	0.783908	17	5	41	9
1912031	6	2	6	1	3	0	0	1	1	0	0	1	0	0	0	0	0	0	0	0	0	0	0	0	1	0	0	0	0	0	0	0	0	0	0	0	0	1	0	0	0.998116	2	2	87	15
1912923	4	1	4	2	3	0	1	0	0	0	1	1	1	0	0	0	0	0	0	0	0	0	0	1	0	0	0	0	0	0	0	0	0	0	1	0	0	1	0	0	1.26336	13	3	18	4
1913741	6	1	6	3	5	0	0	1	1	0	0	0	0	0	0	0	0	0	0	0	0	0	0	0	0	0	0	0	0	0	0	0	0	0	0	0	0	0	0	0	0.998116	2	1	78	15
1917048	1	1	5	2	1	1	0	0	1	0	1	1	1	0	0	0	0	0	0	0	0	1	0	1	0	0	0	0	0	0	0	0	0	0	1	0	0	1	0	0	0.687305	6	6	3	1
1918747	4	1	4	2	1	0	0	1	0	0	1	1	1	1	0	1	0	0	0	0	0	1	0	1	1	0	0	0	0	0	0	0	0	0	1	0	1	1	0	0	0.979562	4	3	30	7
1920918	4	1	4	1	1	0	0	1	0	1	0	0	0	0	0	0	0	0	0	0	0	0	0	0	0	0	0	0	0	0	0	0	0	0	0	0	0	0	0	0	0.783908	3	3	43	9
1926226	1	2	5	2	1	1	0	0	0	0	1	0	0	0	0	0	0	0	0	0	0	1	0	0	0	0	0	0	0	0	0	0	0	0	1	0	0	0	0	0	0.687305	4	4	1	1
1934483	2	1	4	2	2	1	0	0	1	0	1	1	1	1	0	0	0	0	0	0	0	0	0	1	1	0	0	0	0	0	0	0	0	0	1	0	0	1	0	0	0.6446	34	18	7	2
1934666	5	1	5	2	2	0	0	1	1	0	0	0	0	0	0	0	0	0	0	0	0	0	0	0	0	0	0	0	0	0	0	0	0	0	0	0	0	0	0	0	1.02713	21	2	46	10
1942939	1	2	5	1	3	1	0	0	1	0	1	1	1	0	0	0	0	0	0	0	0	0	0	1	0	0	0	0	0	0	0	0	0	0	1	0	0	1	0	0	0.95644	14	14	5	2
1944122	4	2	3	1	3	0	0	1	1	0	1	0	1	1	0	1	0	0	0	0	1	0	1	0	0	0	0	0	0	0	0	0	0	0	1	1	1	0	0	0	0.93669	6	2	27	6
1956565	1	2	4	1	2	1	0	0	0	0	1	1	0	1	0	0	0	0	0	0	0	0	1	0	1	1	0	0	0	0	0	0	0	0	1	0	0	1	1	0	0.6446	21	12	5	2
1956865	6	2	6	1	5	0	0	1	0	0	1	1	1	0	0	1	0	0	1	0	0	0	1	1	0	0	0	0	0	0	0	0	0	0	1	0	1	1	0	0	0.998116	2	1	85	15
1963183	5	1	6	1	1	0	0	1	0	0	1	1	1	0	0	0	0	0	0	0	0	0	0	1	0	0	0	0	0	0	0	0	0	0	1	0	0	1	0	0	1.00945	11	4	64	13
1963806	6	2	6	3	3	0	0	1	1	0	1	1	1	1	0	1	0	1	0	0	0	0	1	0	1	0	0	0	0	0	0	0	0	1	1	1	1	1	0	0	0.998116	5	1	84	15
1968886	5	2	5	2	1	0	0	1	1	0	1	1	1	0	0	0	0	0	0	0	0	0	0	1	0	0	0	0	0	0	0	0	0	0	1	0	0	1	0	0	1.02713	28	2	47	10
1969308	1	2	5	5	4	1	0	0	1	0	1	0	0	0	0	0	0	0	0	0	0	1	0	0	0	0	0	0	0	0	0	0	0	0	1	0	0	0	0	0	0.687305	10	8	2	1
1969565	1	2	3	1	1	1	0	0	1	0	0	0	0	0	0	0	0	0	0	0	0	0	0	0	0	0	0	0	0	0	0	0	0	0	0	0	0	0	0	0	0.553641	11	8	1	1
1971182	2	1	4	2	4	1	0	0	1	0	1	0	1	0	0	0	0	0	0	0	0	1	0	0	0	0	0	0	0	0	0	0	0	0	1	0	0	0	0	0	0.6446	15	5	7	2
1984762	2	2	3	2	5	1	0	0	1	0	1	1	0	0	0	0	0	0	0	0	0	0	1	0	0	0	0	0	0	0	0	0	0	1	0	0	0	0	0	0	1.2531	26	12	11	3
1995289	4	1	3	2	3	0	1	0	1	0	1	1	0	0	0	0	0	0	1	0	0	1	1	0	0	0	0	0	0	0	0	0	0	1	1	0	1	0	0	0	1.06724	4	1	20	5
1998644	4	1	4	2	1	0	0	1	0	0	1	1	0	1	0	0	0	0	0	0	0	0	0	0	1	0	0	0	0	0	0	0	0	0	1	0	0	1	0	0	0.783908	10	8	41	9
2000279	3	1	4	3	3	0	1	0	1	0	1	0	0	0	0	1	0	0	0	0	0	1	0	0	0	0	0	0	0	0	0	0	0	0	1	0	1	0	0	0	1.14103	15	7	13	3
2013264	4	1	3	2	3	0	0	1	1	0	1	1	0	1	0	0	0	0	0	0	0	1	0	0	1	0	0	0	0	0	0	0	0	0	1	0	0	1	0	0	0.787143	7	3	39	8
2015361	4	2	2	2	1	0	0	1	1	1	1	1	1	0	0	0	0	0	0	0	0	1	0	1	0	0	0	0	0	0	0	0	0	0	1	0	0	1	0	0	0.834847	1	1	37	8
2017841	4	2	3	2	1	0	0	1	1	0	0	0	0	0	0	0	0	0	0	0	0	0	0	0	0	0	0	0	0	0	0	0	0	0	0	0	0	0	0	0	0.99407	13	8	43	9
2023250	6	2	6	3	4	0	0	1	1	0	1	0	0	0	0	0	0	0	0	0	0	0	1	0	0	0	0	0	0	0	0	0	0	0	0	0	0	0	0	0	0.998116	1	1	74	15
2023267	4	2	3	1	2	0	0	1	0	1	0	0	0	0	0	0	0	0	0	0	0	0	0	0	0	0	0	0	0	0	0	0	0	0	0	0	0	0	0	0	1.0939	9	2	31	7
2024100	5	2	3	2	1	0	0	1	0	1	1	1	0	1	0	0	0	0	0	0	0	0	0	0	1	0	0	0	0	0	0	0	0	0	1	0	0	1	0	0	0.987814	6	2	51	11
2025318	4	1	4	2	3	0	0	1	1	0	1	1	1	0	0	0	0	0	0	0	0	1	0	1	0	0	0	0	0	0	0	0	0	0	1	0	0	1	0	0	0.997661	6	4	38	8
2029873	5	1	2	2	5	0	0	1	0	1	1	1	0	1	0	0	0	0	0	0	0	1	0	1	1	0	0	0	0	0	0	0	0	0	1	0	0	1	0	0	0.588132	12	3	54	11
2034097	4	1	3	2	1	0	0	1	1	0	1	1	0	1	0	1	0	0	0	0	0	0	0	0	1	0	0	0	0	0	0	0	0	0	1	0	1	1	0	0	0.99407	4	2	40	9
2034768	4	1	2	1	1	0	0	1	1	0	0	0	0	0	0	0	0	0	0	0	0	0	0	0	0	0	0	0	0	0	0	0	0	0	0	0	0	0	0	0	0.846403	10	1	40	9
2035239	2	2	4	1	1	1	0	0	0	0	1	1	1	0	0	1	0	0	0	0	0	1	0	1	0	0	0	0	0	0	0	0	0	0	1	0	1	1	0	0	0.6446	4	3	6	2
2038087	5	2	1	2	4	0	0	1	1	0	0	0	0	0	0	0	0	0	0	0	0	0	0	0	0	0	0	0	0	0	0	0	0	0	0	0	0	0	0	0	1.45634	0	0	58	12
2053694	1	2	5	1	4	1	0	0	1	0	0	0	0	0	0	0	0	0	0	0	0	0	0	0	0	0	0	0	0	0	0	0	0	0	0	0	0	0	0	0	0.687305	11	7	2	1
2058748	1	1	6	2	2	1	0	0	1	0	0	0	0	0	0	0	0	0	0	0	0	0	0	0	0	0	0	0	0	0	0	0	0	0	0	0	0	0	0	0	0.657936	1	0	2	1
2079701	1	2	5	1	3	1	0	0	1	0	1	1	0	1	0	0	0	0	0	0	0	0	0	0	1	0	0	0	0	0	0	0	0	0	1	0	0	1	0	0	0.687305	17	10	3	1
2083865	1	2	5	2	4	1	0	0	1	0	1	1	1	1	0	1	0	0	0	0	0	0	1	1	0	0	0	0	0	0	0	0	0	0	1	0	1	1	0	0	0.687305	7	7	0	1
2090081	3	2	5	2	4	0	1	0	0	0	1	1	1	0	0	1	0	0	0	0	0	0	1	1	0	0	0	0	0	0	0	0	0	1	1	0	1	1	0	0	1.56607	4	0	16	4
2090355	5	1	4	2	1	0	0	1	1	0	1	1	0	1	0	0	0	0	0	0	0	0	0	0	1	0	0	0	0	0	0	0	0	0	1	0	0	1	0	0	0.677358	17	1	54	11
2097163	4	2	4	1	1	0	0	1	1	0	1	1	0	1	0	0	0	0	0	0	0	0	0	0	1	0	0	0	0	0	0	0	0	0	1	0	0	1	0	0	0.76054	13	5	25	6
2098284	1	1	3	1	3	1	0	0	1	0	1	0	1	0	0	0	0	0	0	0	0	0	0	0	0	0	0	0	0	0	0	0	0	0	1	0	0	0	0	0	0.553641	9	8	0	1
2109257	4	1	2	1	1	0	0	1	1	0	0	0	0	0	0	0	0	0	0	0	0	0	0	0	0	0	0	0	0	0	0	0	0	0	0	0	0	0	0	0	0.797316	11	2	28	6
2112961	4	2	2	1	4	0	0	1	0	0	1	1	0	0	0	0	0	0	0	0	0	1	0	0	1	0	0	0	0	0	0	0	0	0	1	0	0	1	0	0	0.616405	10	3	30	7
2122475	4	2	2	1	3	0	0	1	1	0	0	1	0	0	0	0	0	0	0	0	0	0	0	0	1	0	0	0	0	0	0	0	0	0	0	0	0	1	0	0	0.797316	50	25	27	6
2126389	1	2	3	2	2	1	0	0	0	0	1	1	1	1	0	0	0	0	0	0	0	0	0	0	1	0	0	0	0	0	0	0	0	0	1	0	0	1	0	0	0.84643	6	4	5	2
2130421	2	2	5	1	4	1	0	0	1	0	0	0	0	0	0	0	0	0	0	0	0	0	0	0	0	0	0	0	0	0	0	0	0	0	0	0	0	0	0	0	2.28582	8	8	10	3
2141029	6	2	6	2	1	0	0	1	0	0	0	0	0	0	0	0	0	0	0	0	0	0	0	0	0	0	0	0	0	0	0	0	0	0	0	0	0	0	0	0	0.998116	28	27	83	15
2145953	5	2	2	2	5	0	0	1	0	0	1	1	0	1	0	0	0	0	0	0	0	0	0	0	1	0	0	0	0	0	0	0	0	0	1	0	0	1	0	0	5.59498	37	22	64	13
2146450	4	2	2	1	3	0	0	1	1	0	0	1	0	0	0	0	0	0	0	0	0	0	0	1	0	0	0	0	0	0	0	0	0	0	0	0	0	1	0	0	0.616405	8	3	34	7
2148092	5	2	6	1	1	0	0	1	1	0	1	1	1	0	0	0	0	0	0	0	0	0	0	1	0	0	0	0	0	0	0	0	0	0	1	0	0	1	0	0	1.00945	6	4	62	13
2148224	6	2	6	2	4	0	0	1	0	0	1	1	0	1	0	1	0	0	0	0	0	0	1	0	1	0	0	0	0	0	0	0	0	0	1	0	1	1	0	0	1.14625	7	2	67	14
2156217	6	2	6	1	5	0	0	1	1	0	0	0	0	0	0	0	0	0	0	0	0	0	0	0	0	0	0	0	0	0	0	0	0	0	0	0	0	0	0	0	0.998116	30	30	81	15
2157328	4	1	1	1	1	0	0	1	1	0	1	1	1	0	0	0	0	0	0	0	0	0	0	1	0	0	0	0	0	0	0	0	0	0	1	0	0	1	0	0	0.949201	12	12	36	8
2158527	4	2	1	2	3	0	0	1	1	0	0	0	0	0	0	0	0	0	0	0	0	0	0	0	0	0	0	0	0	0	0	0	0	0	0	0	0	0	0	0	1.08709	7	1	43	9
2159002	4	1	5	5	3	0	0	1	1	0	1	0	0	1	0	0	0	0	0	0	0	0	1	0	0	0	0	0	0	0	0	0	0	0	1	0	0	0	0	0	1.84252	19	6	43	9
2159165	4	1	1	1	4	0	0	1	1	0	0	0	0	0	0	0	0	0	0	0	0	0	0	0	0	0	0	0	0	0	0	0	0	0	0	0	0	0	0	0	1.868	7	7	26	6
2161229	4	2	5	4	3	0	0	1	1	0	1	1	1	1	1	0	0	0	0	0	0	0	0	1	1	0	0	0	0	0	0	0	0	0	1	1	0	1	0	0	0.752672	5	5	27	6
2161921	2	1	5	2	5	1	0	0	1	0	0	0	0	0	0	0	0	0	0	0	0	0	0	0	0	0	0	0	0	0	0	0	0	0	0	0	0	0	0	0	0.95644	36	20	7	2
2166193	4	1	2	2	5	0	0	1	0	1	1	1	1	1	0	1	0	0	0	0	0	0	1	1	1	0	1	0	0	0	0	0	0	0	1	0	1	1	0	1	0.834847	3	3	39	8
2167690	4	1	4	1	2	0	0	1	1	0	1	0	0	1	0	1	0	0	0	0	0	0	0	0	0	0	0	0	0	0	0	0	0	0	1	0	1	0	0	0	0.997661	4	3	38	8
2173304	1	1	3	1	2	1	0	0	1	0	1	0	0	0	0	1	0	0	0	0	0	1	0	0	0	0	0	0	0	0	0	0	0	0	1	0	1	0	0	0	0.553641	9	3	1	1
2173609	4	2	5	2	4	0	0	1	1	0	1	1	1	1	1	1	0	0	0	0	0	0	0	0	1	0	0	0	0	0	0	0	0	0	1	1	1	1	0	0	2.06625	22	9	35	8
2194071	2	1	3	1	1	1	0	0	0	0	1	0	0	0	0	1	0	0	0	0	0	1	0	0	0	0	0	0	0	0	0	0	0	0	1	0	1	0	0	0	0.84643	20	20	6	2
2194402	1	2	5	1	4	1	0	0	1	0	1	0	1	1	1	1	0	1	0	0	0	0	1	0	0	0	0	0	0	0	0	0	0	0	1	1	1	0	0	0	0.687305	6	6	0	1
2194970	1	1	5	2	1	1	0	0	1	1	1	0	1	0	0	0	0	0	0	0	0	0	0	0	0	0	0	0	0	0	0	0	0	0	1	0	0	0	0	0	0.687305	7	6	1	1
2198621	1	2	4	2	2	1	0	0	1	0	0	0	0	0	0	0	0	0	0	0	0	0	0	0	0	0	0	0	0	0	0	0	0	0	0	0	0	0	0	0	0.680564	59	21	3	1
2204434	2	1	4	1	3	1	0	0	1	0	1	1	1	0	0	1	0	0	0	0	0	1	1	1	0	0	0	0	0	0	0	0	0	0	1	0	1	1	0	0	0.6446	18	6	8	2
2207682	4	2	5	1	4	0	0	1	1	0	1	1	0	1	0	0	0	0	0	0	0	0	1	0	1	0	0	0	0	0	0	0	0	0	1	0	0	1	0	0	1.57007	7	4	24	5
2212889	6	1	6	1	5	0	0	1	0	0	0	0	0	0	0	0	0	0	0	0	0	0	0	0	0	0	0	0	0	0	0	0	0	0	0	0	0	0	0	0	0.998116	3	2	72	15
2213163	4	2	3	1	2	0	0	1	1	0	0	0	0	0	0	0	0	0	0	0	0	0	0	0	0	0	0	0	0	0	0	0	0	0	0	0	0	0	0	0	1.06724	15	4	23	5
2215213	6	1	6	2	5	0	0	1	1	0	0	0	0	0	0	0	0	0	0	0	0	0	0	0	0	0	0	0	0	0	0	0	0	0	0	0	0	0	0	0	1.14625	4	4	66	14
2216393	6	2	6	3	3	0	0	1	0	0	0	0	0	0	0	0	0	0	0	0	0	0	0	0	0	0	0	0	0	0	0	0	0	0	0	0	0	0	0	0	0.998116	15	10	83	15
2231203	4	2	4	1	3	0	0	1	1	0	0	0	0	0	0	0	0	0	0	0	0	0	0	0	0	0	0	0	0	0	0	0	0	0	0	0	0	0	0	0	0.997661	7	7	35	8
2235426	4	2	2	2	2	0	0	1	0	0	0	0	0	0	0	0	0	0	0	0	0	0	0	0	0	0	0	0	0	0	0	0	0	0	0	0	0	0	0	0	1.34207	22	12	23	5
2243534	4	1	2	1	5	0	0	1	0	1	0	0	0	0	0	0	0	0	0	0	0	0	0	0	0	0	0	0	0	0	0	0	0	0	0	0	0	0	0	0	0.797316	8	4	25	6
2254465	5	2	2	1	1	0	0	1	1	0	0	0	0	0	0	0	0	0	0	0	0	0	0	0	0	0	0	0	0	0	0	0	0	0	0	0	0	0	0	0	5.59498	4	2	60	13
2254570	4	1	4	1	1	0	1	0	1	0	1	1	1	0	1	1	0	0	0	0	0	1	1	1	0	0	0	0	0	0	0	0	0	0	1	1	1	1	0	0	1.26336	17	2	18	4
2254629	1	2	4	1	1	1	0	0	1	0	0	0	0	0	0	0	0	0	0	0	0	0	0	0	0	0	0	0	0	0	0	0	0	0	0	0	0	0	0	0	0.680564	13	11	4	1
2255082	5	1	2	1	3	0	0	1	1	0	0	0	0	0	0	0	0	0	0	0	0	0	0	0	0	0	0	0	0	0	0	0	0	0	0	0	0	0	0	0	1.27757	5	1	56	12
2255249	2	2	4	1	1	1	0	0	1	0	1	1	0	0	0	0	0	0	0	0	1	0	1	0	0	0	0	0	0	0	0	0	0	1	0	1	0	0	0	0	0.6446	16	5	7	2
2256184	4	1	3	1	4	0	0	1	1	0	0	1	0	0	0	0	0	0	0	0	0	0	0	0	1	0	0	0	0	0	0	0	0	0	0	0	0	1	0	0	0.93669	28	14	26	6
2261418	4	1	5	2	5	0	0	1	1	0	1	1	1	0	0	0	0	0	0	0	0	0	1	0	0	0	0	0	0	0	0	0	0	1	1	0	0	0	0	0	0.752672	13	3	26	6
2280661	5	2	4	2	4	0	0	1	1	0	1	1	0	1	1	1	0	0	0	0	0	0	1	0	1	0	0	0	0	0	0	0	0	1	1	1	1	1	0	0	0.739296	6	5	45	10
2302570	4	2	2	1	3	0	0	1	0	1	0	0	0	0	0	0	0	0	0	0	0	0	0	0	0	0	0	0	0	0	0	0	0	0	0	0	0	0	0	0	0.616405	3	1	33	7
2302954	6	1	6	1	1	0	0	1	1	0	0	0	0	0	0	0	0	0	0	0	0	0	0	0	0	0	0	0	0	0	0	0	0	0	0	0	0	0	0	0	0.998116	10	10	75	15
2311137	4	1	2	1	2	0	0	1	1	0	0	1	0	0	0	0	0	0	0	0	0	0	0	0	1	0	0	0	0	0	0	0	0	0	0	0	0	1	0	0	0.616405	21	3	31	7
2324845	4	1	2	1	5	0	0	1	0	0	1	1	1	0	0	0	0	0	0	0	0	0	0	1	0	0	0	0	0	0	0	0	0	0	1	0	0	1	0	0	1.34207	23	20	23	5
2325643	5	1	4	2	5	0	0	1	1	0	1	1	1	0	0	0	0	0	0	0	0	0	0	1	0	0	0	0	0	0	0	0	0	0	1	0	0	1	0	0	0.739296	8	6	46	10
2326885	6	1	6	1	1	0	0	1	1	0	0	0	0	0	0	0	0	0	0	0	0	0	0	0	0	0	0	0	0	0	0	0	0	0	0	0	0	0	0	0	1.14625	0	0	69	14
2327768	1	1	3	1	5	1	0	0	1	0	0	0	0	0	0	0	0	0	0	0	0	0	0	0	0	0	0	0	0	0	0	0	0	0	0	0	0	0	0	0	0.553641	12	6	1	1
2329893	1	1	4	1	4	1	0	0	1	0	0	0	0	0	0	0	0	0	0	0	0	0	0	0	0	0	0	0	0	0	0	0	0	0	0	0	0	0	0	0	0.680564	28	14	0	1
2331796	1	1	4	1	4	1	0	0	0	0	1	1	1	0	0	1	0	0	0	0	0	0	0	1	0	0	0	0	0	0	0	0	0	0	1	0	1	1	0	0	0.680564	3	3	2	1
2339109	2	1	3	2	2	1	0	0	0	0	0	1	0	0	0	0	0	0	0	0	0	0	0	1	1	0	0	0	0	0	0	0	0	0	0	0	0	1	0	0	0.84643	43	31	9	2
2345233	6	1	6	1	5	0	0	1	1	0	0	0	0	0	0	0	0	0	0	0	0	0	0	0	0	0	0	0	0	0	0	0	0	0	0	0	0	0	0	0	0.998116	3	1	71	15
2345241	4	1	3	1	1	0	0	1	0	0	0	0	0	0	0	0	0	0	0	0	0	0	0	0	0	0	0	0	0	0	0	0	0	0	0	0	0	0	0	0	0.99407	2	2	40	9
2347121	5	2	4	2	1	0	0	1	1	0	1	1	1	0	0	0	0	0	0	0	0	0	0	1	0	0	0	0	0	0	0	0	0	0	1	0	0	1	0	0	0.677358	20	4	53	11
2349737	5	1	2	2	4	0	0	1	0	0	0	0	0	0	0	0	0	0	0	0	0	0	0	0	0	0	0	0	0	0	0	0	0	0	0	0	0	0	0	0	0.828241	12	10	46	10
2352535	4	1	1	2	3	0	0	1	1	0	0	1	0	0	0	0	0	0	0	0	0	0	0	0	1	0	0	0	0	0	0	0	0	0	0	0	0	1	0	0	0.949201	14	6	37	8
2353447	4	2	6	2	1	0	0	1	1	0	0	0	0	0	0	0	0	0	0	0	0	0	0	0	0	0	0	0	0	0	0	0	0	0	0	0	0	0	0	0	0.982861	29	13	30	7
2356378	5	2	3	2	2	0	0	1	1	0	1	1	0	1	1	1	0	0	0	0	0	0	1	0	1	0	0	0	0	0	0	0	0	0	1	1	1	1	0	0	0.838257	5	2	49	10
2357646	4	2	4	2	1	0	0	1	1	0	1	1	0	1	0	0	0	0	0	0	0	0	0	0	1	0	0	0	0	0	0	0	0	0	1	0	0	1	0	0	0.76054	9	8	26	6
2362593	1	2	4	1	5	1	0	0	1	0	0	0	0	0	0	0	0	0	0	0	0	0	0	0	0	0	0	0	0	0	0	0	0	0	0	0	0	0	0	0	0.680564	7	4	3	1
2383026	4	1	3	2	1	0	0	1	1	0	1	0	0	1	0	0	0	0	0	1	0	0	1	0	0	0	0	0	0	0	0	0	0	0	1	1	0	0	0	0	0.787143	20	6	38	8
2383406	4	2	2	1	1	0	0	1	1	0	1	1	1	1	0	0	0	0	0	0	0	0	0	1	1	0	0	0	0	0	0	0	0	0	1	0	0	1	0	0	0.797316	1	1	27	6
2392348	5	1	1	1	5	0	0	1	1	0	0	0	0	0	0	0	0	0	0	0	0	0	0	0	0	0	0	0	0	0	0	0	0	0	0	0	0	0	0	0	0.989347	12	10	51	11
2392886	4	1	3	1	3	0	0	1	1	0	1	0	1	0	0	0	0	1	1	0	0	0	0	0	0	0	0	0	0	0	0	0	0	0	1	1	1	0	0	0	0.93669	15	4	28	6
2398359	4	1	2	1	3	0	0	1	1	0	0	0	0	0	0	0	0	0	0	0	0	0	0	0	0	0	0	0	0	0	0	0	0	0	0	0	0	0	0	0	0.616405	20	5	31	7
2403223	2	1	5	1	1	1	0	0	1	0	1	1	1	0	0	0	0	0	0	0	0	1	0	1	0	0	0	0	0	0	0	0	0	0	1	0	0	1	0	0	0.95644	50	18	9	2
2422923	2	1	4	1	5	1	0	0	1	0	0	0	0	0	0	0	0	0	0	0	0	0	0	0	0	0	0	0	0	0	0	0	0	0	0	0	0	0	0	0	0.6446	24	21	8	2
2435901	2	1	3	2	2	1	0	0	0	1	1	1	0	1	0	0	0	0	0	0	0	0	0	0	1	0	0	0	0	0	0	0	0	0	1	0	0	1	0	0	0.84643	11	7	9	2
2442978	4	1	5	1	3	0	0	1	0	0	1	1	0	1	0	1	0	0	0	0	0	0	1	0	1	0	0	0	0	0	0	0	0	0	1	0	1	1	0	0	0.752672	7	4	25	6
2448928	4	2	4	2	5	0	0	1	1	0	1	1	1	0	0	0	0	0	0	0	0	0	0	1	0	0	0	0	0	0	0	0	0	0	1	0	0	1	0	0	0.76054	5	4	27	6
2452963	4	2	1	2	5	0	0	1	1	0	1	1	1	0	0	0	0	0	0	0	0	0	0	1	1	0	0	0	0	0	0	0	0	0	1	0	0	1	0	0	1.08709	14	3	44	9
2473323	3	2	6	3	1	0	0	1	1	0	3	3	3	3	3	3	3	3	3	3	3	3	3	3	3	3	3	3	3	3	3	3	3	3	3	3	3	3	3	3	1.64044	9	6	17	4
2482913	4	1	4	1	1	0	0	1	1	0	0	0	0	0	0	0	0	0	0	0	0	0	0	0	0	0	0	0	0	0	0	0	0	0	0	0	0	0	0	0	0.783908	24	3	44	9
2485951	4	1	4	1	5	0	0	1	0	0	0	0	0	0	0	0	0	0	0	0	0	0	0	0	0	0	0	0	0	0	0	0	0	0	0	0	0	0	0	0	0.997661	8	3	38	8
2489802	4	1	3	1	3	0	0	1	0	0	1	1	1	0	0	0	0	0	0	0	0	0	0	1	0	0	0	0	0	0	0	0	0	0	1	0	0	1	0	0	0.93669	5	4	25	6
2496352	4	2	3	1	1	0	0	1	1	0	0	0	0	0	0	0	0	0	0	0	0	0	0	0	0	0	0	0	0	0	0	0	0	0	0	0	0	0	0	0	0.99407	5	4	40	9
2496631	5	1	6	1	4	0	0	1	1	0	1	0	0	0	0	1	0	0	0	0	0	0	0	0	0	0	0	0	0	0	0	0	0	0	0	0	1	0	0	0	1.00945	6	2	64	13
2501732	1	2	5	2	1	1	0	0	0	0	1	1	1	1	1	1	1	1	1	0	1	0	1	1	1	1	0	0	0	0	0	1	0	1	1	1	1	1	1	0	0.687305	15	9	4	1
2505741	4	1	6	1	3	0	0	1	0	0	0	0	0	0	0	0	0	0	0	0	0	0	0	0	0	0	0	0	0	0	0	0	0	0	0	0	0	0	0	0	0.972754	7	7	37	8
2511699	1	2	3	1	3	1	0	0	1	0	0	0	0	0	0	0	0	0	0	0	0	0	0	0	0	0	0	0	0	0	0	0	0	0	0	0	0	0	0	0	0.553641	9	7	0	1
2516851	1	2	4	1	1	1	0	0	0	0	0	0	0	0	0	0	0	0	0	0	0	0	0	0	0	0	0	0	0	0	0	0	0	0	0	0	0	0	0	0	0.6446	4	3	5	2
2528049	4	2	4	2	2	0	0	1	1	0	0	0	0	0	0	0	0	0	0	0	0	0	0	0	0	0	0	0	0	0	0	0	0	0	0	0	0	0	0	0	0.979562	9	4	34	7
2528346	4	2	3	2	4	0	0	1	1	0	0	0	0	0	0	0	0	0	0	0	0	0	0	0	0	0	0	0	0	0	0	0	0	0	0	0	0	0	0	0	0.93669	8	2	25	6
2533469	4	2	2	2	3	0	0	1	1	0	1	1	1	1	0	0	0	0	0	0	0	0	0	0	1	0	0	0	0	0	0	0	0	0	1	0	0	1	0	0	0.616405	16	4	31	7
2541959	4	2	2	1	1	0	0	1	0	0	0	0	0	0	0	0	0	0	0	0	0	0	0	0	0	0	0	0	0	0	0	0	0	0	0	0	0	0	0	0	0.616405	19	6	30	7
2545230	2	2	3	2	1	1	0	0	1	0	1	0	0	0	0	1	0	0	0	0	0	0	0	0	0	0	0	0	0	0	0	0	0	0	0	0	1	0	0	0	0.84643	6	3	6	2
2546079	4	2	2	2	3	0	0	1	1	0	0	0	0	0	0	0	0	0	0	0	0	0	0	0	0	0	0	0	0	0	0	0	0	0	0	0	0	0	0	0	0.846403	1	1	41	9
2553198	4	2	4	2	3	0	0	1	1	0	1	1	1	0	0	0	0	0	0	0	0	0	1	1	0	0	0	0	0	0	0	0	0	1	1	0	0	1	0	0	0.76054	29	5	25	6
2556108	5	2	2	1	2	0	0	1	1	0	1	1	1	0	0	0	0	0	0	0	0	0	0	1	0	0	0	0	0	0	0	0	0	0	1	0	0	1	0	0	0.828241	4	0	48	10
2585315	1	1	4	1	5	1	0	0	0	1	1	1	1	1	0	0	0	0	0	0	0	0	0	1	0	0	0	0	0	0	0	0	0	0	1	0	0	1	0	0	0.680564	10	3	4	1
2589048	1	2	3	1	1	1	0	0	1	0	1	1	1	0	0	0	0	0	0	0	0	0	0	1	0	0	0	0	0	0	0	0	0	0	1	0	0	1	0	0	0.553641	14	14	1	1
2591605	4	1	2	2	3	0	0	1	1	0	1	0	0	0	0	0	0	0	0	0	0	1	0	0	0	0	0	0	0	0	0	0	0	0	1	0	0	0	0	0	0.846403	10	3	43	9
2591733	4	2	2	2	2	0	0	1	1	0	1	1	0	1	0	0	0	0	0	0	0	1	0	0	1	0	0	0	0	0	0	0	0	0	1	0	0	1	0	0	0.834847	7	1	37	8
2598797	5	1	3	1	1	0	0	1	1	0	1	1	0	1	0	0	0	0	0	0	0	0	0	0	1	0	0	0	0	0	0	0	0	0	1	0	0	1	0	0	0.838257	23	3	48	10
2601374	4	2	4	2	1	0	0	1	0	0	1	1	0	1	1	0	0	1	0	0	0	1	1	0	1	1	0	0	0	0	0	0	0	0	1	1	0	1	1	0	0.997661	15	11	39	8
2603127	5	2	6	5	5	0	0	1	1	0	1	1	1	0	0	0	0	0	0	0	0	0	0	1	0	0	0	0	0	0	0	0	0	0	1	0	0	1	0	0	1.00945	8	1	63	13
2605968	5	1	6	2	1	0	0	1	1	0	1	1	1	0	0	0	0	0	0	0	0	0	1	1	0	0	0	0	0	0	0	0	0	1	1	0	0	1	0	0	1.00945	6	2	61	13
2607214	1	2	3	1	1	1	0	0	0	0	0	0	0	0	0	0	0	0	0	0	0	0	0	0	0	0	0	0	0	0	0	0	0	0	0	0	0	0	0	0	0.553641	13	13	3	1
2613423	4	1	3	1	1	0	0	1	0	0	1	1	1	0	0	0	0	0	0	0	0	0	1	1	0	0	0	0	0	0	0	0	0	1	1	0	0	1	0	0	0.787143	14	10	37	8
2613518	6	1	6	2	2	0	0	1	1	1	1	1	0	1	0	0	0	0	0	0	0	0	0	0	1	0	0	0	0	0	0	0	0	0	1	0	0	1	0	0	1.14625	4	2	68	14
2613661	5	2	6	2	4	0	0	1	0	0	0	0	0	0	0	0	0	0	0	0	0	0	0	0	0	0	0	0	0	0	0	0	0	0	0	0	0	0	0	0	1.00945	3	1	64	13
2621453	4	1	4	2	1	0	1	0	1	0	1	1	1	0	0	1	0	0	0	0	0	1	1	1	0	0	0	0	0	0	0	0	0	0	1	0	1	1	0	0	1.26336	13	4	18	4
2626384	5	2	4	2	1	0	0	1	1	0	1	1	1	0	0	0	0	0	0	0	0	0	0	1	0	0	0	0	0	0	0	0	0	0	1	0	0	1	0	0	0.677358	8	3	53	11
2626551	6	1	6	2	1	0	0	1	1	1	0	0	0	0	0	0	0	0	0	0	0	0	0	0	0	0	0	0	0	0	0	0	0	0	0	0	0	0	0	0	0.998116	1	1	70	15
2627768	4	2	5	2	1	0	0	1	1	0	1	1	0	1	0	1	0	0	0	0	0	0	0	0	1	0	1	0	0	0	0	0	0	0	1	0	1	1	0	1	1.84252	9	5	41	9
2631063	4	1	4	1	3	0	0	1	1	0	1	1	1	1	0	0	0	0	0	0	0	0	0	1	1	0	0	0	0	0	0	0	0	0	1	0	0	1	0	0	0.783908	34	32	42	9
2636496	6	1	3	3	3	0	0	1	1	0	1	1	1	0	0	0	0	0	0	0	0	0	0	1	0	0	0	0	0	0	0	0	0	0	1	0	0	1	0	0	9.63231	6	0	65	14
2638432	4	2	1	1	3	0	0	1	0	0	0	0	0	0	0	0	0	0	0	0	0	0	0	0	0	0	0	0	0	0	0	0	0	0	0	0	0	0	0	0	1.60814	2	1	30	7
2645271	6	1	6	3	2	0	0	1	1	0	1	1	0	1	0	0	0	0	0	0	0	0	0	0	1	0	0	0	0	0	0	0	0	0	1	0	0	1	0	0	0.998116	3	0	76	15
2647640	5	2	2	2	3	0	0	1	1	0	1	1	0	1	0	1	0	0	0	0	0	0	0	0	1	0	0	0	0	0	0	0	0	0	1	0	1	1	0	0	1.27757	5	1	59	12
2651459	1	1	4	2	1	1	0	0	1	0	0	0	0	0	0	0	0	0	0	0	0	0	0	0	0	0	0	0	0	0	0	0	0	0	0	0	0	0	0	0	0.6446	7	5	5	2
2661109	5	2	3	1	4	0	0	1	1	0	0	0	0	0	0	0	0	0	0	0	0	0	0	0	0	0	0	0	0	0	0	0	0	0	0	0	0	0	0	0	2.65914	15	1	57	12
2672187	4	1	5	2	3	0	0	1	1	0	1	1	1	0	0	0	0	0	0	0	0	0	0	1	0	0	0	0	0	0	0	0	0	0	1	0	0	1	0	0	1.84252	9	5	40	9
2672467	2	1	4	1	4	1	0	0	1	1	1	0	0	1	0	0	0	0	0	0	0	0	1	0	0	0	0	0	0	0	0	0	0	0	1	0	0	0	0	0	0.6446	6	5	6	2
2673573	2	2	5	2	1	1	0	0	1	0	1	0	1	0	0	0	0	0	0	0	0	0	0	0	0	0	0	0	0	0	0	0	0	0	1	0	0	0	0	0	2.28582	9	3	11	3
2675315	6	1	6	2	1	0	0	1	1	1	0	0	0	0	0	0	0	0	0	0	0	0	0	0	0	0	0	0	0	0	0	0	0	0	0	0	0	0	0	0	0.998116	3	2	80	15
2676206	6	1	6	2	4	0	0	1	1	0	0	0	0	0	0	0	0	0	0	0	0	0	0	0	0	0	0	0	0	0	0	0	0	0	0	0	0	0	0	0	1.14625	3	1	67	14
2678767	5	2	6	2	1	0	0	1	1	0	0	0	0	0	0	0	0	0	0	0	0	0	0	0	0	0	0	0	0	0	0	0	0	0	0	0	0	0	0	0	1.00945	18	16	61	13
2678931	5	1	6	2	2	0	0	1	1	0	0	0	0	0	0	0	0	0	0	0	0	0	0	0	0	0	0	0	0	0	0	0	0	0	0	0	0	0	0	0	1.00945	13	3	61	13
2681720	5	1	3	2	2	0	0	1	1	0	0	0	0	0	0	0	0	0	0	0	0	0	0	0	0	0	0	0	0	0	0	0	0	0	0	0	0	0	0	0	0.987814	32	7	53	11
2686104	6	1	6	2	1	0	0	1	0	0	1	1	1	0	0	0	0	0	0	0	0	0	0	1	0	0	0	0	0	0	0	0	0	0	1	0	0	1	0	0	0.998116	1	0	72	15
2686343	6	2	6	2	3	0	0	1	1	0	1	1	1	0	0	0	0	0	0	0	0	0	0	1	0	0	0	0	0	0	0	0	0	0	1	0	0	1	0	0	1.14625	34	8	67	14
2691672	4	1	5	1	4	0	0	1	1	0	1	1	0	0	0	0	0	0	0	0	0	0	1	0	0	0	0	0	0	0	0	0	0	1	0	0	0	0	0	0	1.84252	7	4	42	9
2691920	6	1	6	5	1	0	0	1	0	0	1	1	0	1	0	0	0	0	0	0	0	1	0	0	1	0	0	0	0	0	0	0	1	0	1	0	0	1	0	0	0.998116	7	3	70	15
2692321	3	2	4	3	2	0	1	0	1	0	0	0	0	0	0	0	0	0	0	0	0	0	0	0	0	0	0	0	0	0	0	0	0	0	0	0	0	0	0	0	1.14103	3	2	14	3
2692840	5	1	4	2	3	0	0	1	1	0	0	0	0	0	0	0	0	0	0	0	0	0	0	0	0	0	0	0	0	0	0	0	0	0	0	0	0	0	0	0	1.80326	5	4	57	12
2697780	5	2	4	1	3	0	0	1	0	0	0	0	0	0	0	0	0	0	0	0	0	0	0	0	0	0	0	0	0	0	0	0	0	0	0	0	0	0	0	0	0.677358	5	4	52	11
2701654	6	2	6	3	2	0	0	1	1	0	1	0	1	0	0	0	0	0	0	0	0	0	1	0	0	0	0	0	0	0	0	0	0	0	1	0	0	0	0	0	0.998116	15	2	85	15
2712498	6	2	6	2	3	0	0	1	1	1	1	1	1	0	0	0	0	0	0	0	0	0	0	1	0	0	0	0	0	0	0	0	0	0	1	0	0	1	0	0	0.998116	8	3	74	15
2713330	6	2	6	2	3	0	0	1	1	1	1	1	0	0	0	1	0	0	0	0	0	0	1	1	0	0	0	0	0	0	0	0	0	0	0	0	1	1	0	0	1.14625	24	24	65	14
2714119	3	1	5	2	2	1	0	0	1	0	0	0	0	0	0	0	0	0	0	0	0	0	0	0	0	0	0	0	0	0	0	0	0	0	0	0	0	0	0	0	2.28582	4	3	12	3
2715793	6	2	2	2	3	0	0	1	0	0	0	0	0	0	0	0	0	0	0	0	0	0	0	0	0	0	0	0	0	0	0	0	0	0	0	0	0	0	0	0	26.4264	2	2	65	14
2723580	5	2	4	2	5	0	0	1	1	0	1	1	0	1	0	0	0	0	0	0	0	0	1	0	1	0	0	0	0	0	0	0	0	0	1	0	0	1	0	0	0.677358	17	13	54	11
2723674	3	2	4	2	1	1	0	0	1	0	1	1	1	1	0	0	0	0	0	0	0	0	0	1	1	0	0	0	0	0	0	0	0	0	1	0	0	1	0	0	1.14103	12	4	12	3
2724060	6	2	6	2	1	0	0	1	1	0	0	1	0	0	0	0	0	0	0	0	0	0	0	1	0	0	0	0	0	0	0	0	0	0	0	0	0	1	0	0	0.998116	9	0	75	15
2724293	5	2	4	1	3	0	0	1	1	0	1	1	1	0	0	0	0	0	0	0	0	0	1	1	0	0	0	0	0	0	0	0	0	0	1	0	0	1	0	0	0.739296	9	1	45	10
2729287	4	1	1	1	1	0	0	1	1	0	0	0	0	0	0	0	0	0	0	0	0	0	0	0	0	0	0	0	0	0	0	0	0	0	0	0	0	0	0	0	0.949201	5	0	35	8
2736727	4	2	5	2	1	0	0	1	1	0	1	1	1	1	0	0	0	0	0	0	0	1	0	1	1	0	0	0	0	0	0	0	0	0	1	0	0	1	0	0	1.84252	5	5	40	9
2736739	4	2	3	2	1	0	0	1	1	0	1	1	0	1	0	0	0	0	0	0	0	0	0	0	1	0	0	0	0	0	0	0	0	0	1	0	0	1	0	0	1.0939	10	6	31	7
2740099	4	1	3	1	1	0	0	1	1	0	0	0	0	0	0	0	0	0	0	0	0	0	0	0	0	0	0	0	0	0	0	0	0	0	0	0	0	0	0	0	1.0939	9	2	30	7
2747591	2	2	4	1	3	1	0	0	1	0	1	1	1	0	0	0	0	0	0	0	0	0	0	1	0	0	0	0	0	0	0	0	0	0	1	0	0	1	0	0	0.6446	8	6	7	2
2748362	5	2	6	1	3	0	0	1	0	0	0	0	0	0	0	0	0	0	0	0	0	0	0	0	0	0	0	0	0	0	0	0	0	0	0	0	0	0	0	0	1.00945	8	6	64	13
2751127	6	2	6	2	2	0	0	1	1	0	0	0	0	0	0	0	0	0	0	0	0	0	0	0	0	0	0	0	0	0	0	0	0	0	0	0	0	0	0	0	0.998116	7	2	74	15
2756729	6	1	6	2	3	0	0	1	0	0	0	0	0	0	0	0	0	0	0	0	0	0	0	0	0	0	0	0	0	0	0	0	0	0	0	0	0	0	0	0	0.998116	2	2	79	15
2757722	4	1	4	1	4	0	0	1	1	0	0	0	0	0	0	0	0	0	0	0	0	0	0	0	0	0	0	0	0	0	0	0	0	0	0	0	0	0	0	0	0.76054	20	7	29	6
2759044	4	2	2	2	3	0	1	0	1	0	1	1	0	1	1	1	0	1	0	0	0	0	0	0	1	0	0	0	0	0	0	0	0	0	1	1	1	1	0	0	1.38584	16	12	19	4
2759099	6	2	6	2	2	0	0	1	1	0	1	1	0	0	0	1	0	0	0	0	0	0	0	0	0	0	1	0	0	0	0	0	0	0	0	0	1	0	0	1	0.998116	4	0	87	15
2759539	4	1	3	1	5	0	0	1	1	0	1	1	1	0	0	0	0	0	0	0	0	0	0	1	0	0	0	0	0	0	0	0	0	0	1	0	0	1	0	0	1.06724	11	1	22	5
2759712	1	2	4	1	1	1	0	0	1	0	0	0	0	0	0	0	0	0	0	0	0	0	0	0	0	0	0	0	0	0	0	0	0	0	0	0	0	0	0	0	0.680564	3	3	2	1
2763650	6	2	6	2	2	0	0	1	1	0	1	0	0	0	0	0	0	0	0	0	0	1	1	0	0	0	0	0	0	0	0	0	0	0	1	0	0	0	0	0	0.998116	30	7	75	15
2763672	6	1	6	2	1	0	0	1	1	0	1	0	0	0	0	0	0	0	0	0	0	0	1	0	0	0	0	0	0	0	0	0	0	0	0	0	0	0	0	0	0.998116	1	1	75	15
2766265	3	2	4	3	5	0	1	0	1	0	0	1	0	0	0	0	0	0	0	0	0	0	0	0	1	0	0	0	0	0	0	0	0	0	0	0	0	1	0	0	1.14103	8	7	13	3
2783682	4	2	4	2	3	0	0	1	0	0	1	1	1	0	0	1	0	0	0	0	0	1	1	1	0	0	0	0	0	0	0	0	0	0	1	0	1	1	0	0	0.783908	8	6	41	9
2789698	6	1	6	2	1	0	0	1	1	0	0	0	0	0	0	0	0	0	0	0	0	0	0	0	0	0	0	0	0	0	0	0	0	0	0	0	0	0	0	0	1.14625	14	5	65	14
2790360	4	1	3	2	1	0	0	1	0	0	0	0	0	0	0	0	0	0	0	0	0	0	0	0	0	0	0	0	0	0	0	0	0	0	0	0	0	0	0	0	0.787143	33	15	36	8
2792458	6	1	6	2	4	0	0	1	1	0	0	0	0	0	0	0	0	0	0	0	0	0	0	0	0	0	0	0	0	0	0	0	0	0	0	0	0	0	0	0	0.998116	16	2	70	15
2793199	4	2	1	1	1	0	0	1	0	0	1	0	0	0	0	1	0	0	0	0	0	0	1	0	0	0	0	0	0	0	0	0	0	0	0	0	1	0	0	0	1.60814	40	14	34	7
2795082	2	1	5	1	4	1	0	0	0	0	1	0	0	1	0	1	0	0	0	0	0	0	1	0	0	0	0	0	0	0	0	0	0	0	1	0	1	0	0	0	0.95644	11	8	6	2
2803622	6	1	6	1	3	0	0	1	1	0	0	0	0	0	0	0	0	0	0	0	0	0	0	0	0	0	0	0	0	0	0	0	0	0	0	0	0	0	0	0	0.998116	18	14	73	15
2803803	6	1	6	3	5	0	0	1	1	0	0	0	0	0	0	0	0	0	0	0	0	0	0	0	0	0	0	0	0	0	0	0	0	0	0	0	0	0	0	0	0.998116	6	4	85	15
2806325	5	2	6	2	5	0	0	1	1	0	1	0	1	0	0	0	0	0	0	0	0	0	0	0	0	0	0	0	0	0	0	0	0	0	1	0	0	0	0	0	1.00945	18	12	61	13
2807433	3	1	4	3	2	0	1	0	0	0	1	1	1	1	0	0	0	0	0	0	0	1	0	0	1	1	0	0	0	0	0	0	0	0	1	0	0	1	1	0	1.26336	15	3	15	4
2811754	5	1	2	2	1	0	0	1	1	0	1	0	0	0	0	0	0	0	0	0	0	1	0	0	0	0	0	0	0	0	0	0	0	0	1	0	0	0	0	0	0.588132	10	0	54	11
2813396	4	2	3	1	4	0	0	1	0	0	1	3	1	0	0	0	0	0	0	0	0	0	0	3	3	3	3	3	3	3	3	3	3	3	1	0	0	3	3	3	0.93669	12	3	29	6
2814886	5	1	1	1	1	0	0	1	1	0	0	0	0	0	0	0	0	0	0	0	0	0	0	0	0	0	0	0	0	0	0	0	0	0	0	0	0	0	0	0	0.989347	17	4	51	11
2815216	5	1	2	2	2	0	0	1	1	0	0	0	0	0	0	0	0	0	0	0	0	0	0	0	0	0	0	0	0	0	0	0	0	0	0	0	0	0	0	0	1.27757	4	4	56	12
2820105	5	1	5	4	2	0	0	1	1	0	0	0	0	0	0	0	0	0	0	0	0	0	0	0	0	0	0	0	0	0	0	0	0	0	0	0	0	0	0	0	0.954261	7	6	52	11
2822648	4	1	3	1	3	0	0	1	0	1	1	0	1	0	0	0	0	0	0	0	0	0	0	0	0	0	0	0	0	0	0	0	0	0	1	0	0	0	0	0	1.0939	28	26	31	7
2822879	4	1	4	1	3	0	0	1	1	1	1	1	1	0	0	1	0	0	0	0	0	0	0	1	0	0	0	0	0	0	0	0	0	0	1	0	1	1	0	0	0.783908	6	6	42	9
2828287	5	2	6	1	1	0	0	1	1	0	1	0	0	0	1	0	0	0	0	0	0	0	0	0	0	0	0	0	0	0	0	0	0	0	0	1	0	0	0	0	1.00945	12	4	61	13
2828289	5	1	3	1	3	0	0	1	0	0	1	1	0	1	0	0	0	0	0	0	0	1	0	0	1	0	0	0	0	0	0	0	0	0	1	0	0	1	0	0	0.838257	5	5	48	10
2831477	4	1	4	2	3	0	0	1	1	0	0	0	0	0	0	0	0	0	0	0	0	0	0	0	0	0	0	0	0	0	0	0	0	0	0	0	0	0	0	0	0.783908	23	7	43	9
2838088	5	2	2	2	1	0	0	1	1	0	1	1	0	1	0	1	0	0	0	0	0	1	1	0	1	0	0	0	0	0	0	0	0	0	1	0	1	1	0	0	1.27757	15	2	59	12
2839538	6	2	6	2	1	0	0	1	1	0	1	0	0	0	0	1	0	0	0	0	0	0	0	0	0	0	0	0	0	0	0	0	0	0	0	0	1	0	0	0	0.998116	3	1	71	15
2846027	6	1	6	1	3	0	0	1	1	0	0	0	0	0	0	0	0	0	0	0	0	0	0	0	0	0	0	0	0	0	0	0	0	0	0	0	0	0	0	0	0.998116	3	1	74	15
2849488	6	2	6	2	2	0	0	1	1	0	0	0	0	0	0	0	0	0	0	0	0	0	0	0	0	0	0	0	0	0	0	0	0	0	0	0	0	0	0	0	0.998116	8	0	86	15
2850711	3	1	4	2	4	0	1	0	1	0	1	1	0	0	0	0	0	0	0	0	0	1	1	1	1	0	0	0	0	0	0	0	0	1	1	0	0	1	0	0	1.26336	25	14	17	4
2850744	5	2	3	1	4	0	0	1	1	0	1	0	0	0	0	0	0	0	0	0	0	1	0	0	0	0	0	0	0	0	0	0	0	0	1	0	0	0	0	0	2.65914	8	2	56	12
2853154	6	2	6	2	5	0	0	1	1	0	0	0	0	0	0	0	0	0	0	0	0	0	0	0	0	0	0	0	0	0	0	0	0	0	0	0	0	0	0	0	0.998116	2	1	75	15
2854574	5	1	6	1	3	0	0	1	1	1	0	0	0	0	0	0	0	0	0	0	0	0	0	0	0	0	0	0	0	0	0	0	0	0	0	0	0	0	0	0	1.00945	9	3	62	13
2854577	2	1	3	2	5	1	0	0	1	0	1	0	1	0	0	0	0	0	0	0	0	0	0	0	0	0	0	0	0	0	0	0	0	0	1	0	0	0	0	0	0.84643	30	9	9	2
2859073	5	1	2	2	2	0	0	1	1	0	1	1	1	1	1	0	0	0	0	0	1	0	0	1	1	1	0	0	0	0	0	1	0	0	1	1	0	1	1	0	0.828241	8	6	46	10
2859602	2	1	4	1	4	1	0	0	1	0	1	0	0	0	0	0	0	0	0	0	0	1	0	0	0	0	0	0	0	0	0	0	0	0	1	0	0	0	0	0	0.6446	21	10	8	2
2862381	5	1	1	2	3	0	0	1	1	1	1	1	1	0	0	0	0	0	0	0	0	0	0	1	0	0	0	0	0	0	0	0	0	0	1	0	0	1	0	0	0.989347	4	3	54	11
2862666	5	1	2	2	5	0	0	1	0	0	1	1	0	1	0	0	0	0	0	0	0	1	0	0	1	0	0	0	0	0	0	0	0	0	1	0	0	1	0	0	0.828241	13	1	46	10
2863098	6	2	6	2	2	0	0	1	0	0	0	0	0	0	0	0	0	0	0	0	0	0	0	0	0	0	0	0	0	0	0	0	0	0	0	0	0	0	0	0	0.998116	6	0	79	15
2863317	6	2	6	2	1	0	0	1	1	0	1	1	0	0	0	0	0	0	0	0	0	1	0	0	1	0	0	0	0	0	0	0	0	0	1	0	0	1	0	0	0.998116	5	3	72	15
2863402	5	1	4	1	3	0	0	1	0	0	1	1	1	0	0	0	0	0	0	0	0	0	0	1	0	0	0	0	0	0	0	0	0	0	1	0	0	1	0	0	0.677358	15	12	51	11
2869092	6	1	6	2	1	0	0	1	1	0	1	1	0	1	0	0	0	0	0	0	0	0	0	0	1	0	0	0	0	0	0	0	0	0	1	0	0	1	0	0	1.14625	6	3	65	14
2869751	6	2	6	2	3	0	0	1	1	0	0	0	0	0	0	0	0	0	0	0	0	0	0	0	0	0	0	0	0	0	0	0	0	0	0	0	0	0	0	0	0.998116	2	1	86	15
2869977	5	1	6	3	2	0	0	1	1	0	0	0	0	0	0	0	0	0	0	0	0	0	0	0	0	0	0	0	0	0	0	0	0	0	0	0	0	0	0	0	1.00945	3	0	62	13
2872531	5	1	3	2	4	0	0	1	1	0	1	1	1	0	0	1	0	0	0	0	0	1	1	1	0	0	0	0	0	0	0	0	0	1	1	0	1	1	0	0	0.987814	11	4	51	11
2873291	5	2	2	2	1	0	0	1	1	0	0	0	0	0	0	0	0	0	0	0	0	0	0	0	0	0	0	0	0	0	0	0	0	0	0	0	0	0	0	0	0.828241	13	0	46	10
2873818	6	1	6	1	2	0	0	1	1	0	0	0	0	0	0	0	0	0	0	0	0	0	0	0	0	0	0	0	0	0	0	0	0	0	0	0	0	0	0	0	0.998116	15	3	70	15
2874154	5	1	3	1	2	0	0	1	1	0	0	3	0	0	0	0	0	0	0	0	0	0	0	3	3	3	3	3	3	3	3	3	3	3	0	0	0	3	3	3	2.65914	7	4	55	12
2874238	5	1	3	3	3	0	0	1	0	0	1	1	1	0	0	0	0	0	0	0	0	0	0	1	0	0	0	0	0	0	0	0	0	0	1	0	0	1	0	0	6.45138	6	3	60	13
2874275	6	1	6	2	1	0	0	1	1	0	1	1	0	1	0	0	0	0	0	0	0	0	0	0	1	0	0	0	0	0	0	0	0	0	1	0	0	1	0	0	1.14625	4	2	65	14
2875299	2	2	3	1	2	1	0	0	0	0	0	1	0	0	0	0	0	0	0	0	0	0	0	1	0	0	0	0	0	0	0	0	0	0	0	0	0	1	0	0	1.2531	5	5	10	3
2885647	4	1	5	1	3	0	0	1	0	0	0	0	0	0	0	0	0	0	0	0	0	0	0	0	0	0	0	0	0	0	0	0	0	0	0	0	0	0	0	0	0.752672	5	4	28	6
2895951	6	1	6	1	1	0	0	1	1	0	0	3	0	0	0	0	0	0	0	0	0	0	0	3	3	3	3	3	3	3	3	3	3	3	0	0	0	3	3	3	1.14625	21	5	69	14
2900193	1	2	4	2	5	1	0	0	1	0	1	1	1	0	0	0	0	0	0	0	0	0	0	1	1	0	0	0	0	0	0	0	0	1	1	0	0	1	0	0	0.680564	79	27	4	1
2901209	5	1	1	1	2	0	0	1	0	0	1	1	1	0	0	0	0	0	0	0	0	0	0	1	0	0	0	0	0	0	0	0	0	0	1	0	0	1	0	0	1.45634	2	2	58	12
2901622	6	2	6	3	3	0	0	1	1	0	0	0	0	0	0	0	0	0	0	0	0	0	0	0	0	0	0	0	0	0	0	0	0	0	0	0	0	0	0	0	0.998116	6	6	88	15
2905592	4	1	1	1	1	0	0	1	1	1	0	1	0	0	0	0	0	0	0	0	0	0	0	0	1	0	0	0	0	0	0	0	0	0	0	0	0	1	0	0	0.949201	25	12	39	8
2923174	4	2	3	1	3	0	0	1	1	0	1	0	0	0	0	1	0	0	0	0	0	1	0	0	0	0	0	0	0	0	0	0	0	0	1	0	1	0	0	0	0.93669	15	2	25	6
2926408	2	1	4	2	1	1	0	0	1	0	1	1	0	1	0	0	0	0	0	0	1	0	0	0	1	0	0	0	0	0	0	0	0	1	1	1	0	1	0	0	0.6446	6	5	8	2
2935186	1	1	5	1	1	1	0	0	1	0	1	1	1	0	0	0	0	0	0	0	0	0	0	1	0	0	0	0	0	0	0	0	0	0	1	0	0	1	0	0	0.687305	9	7	2	1
2942079	5	1	1	2	5	0	0	1	0	1	1	1	1	0	0	0	0	0	0	0	0	0	0	1	0	0	0	0	0	0	0	0	0	0	1	0	0	1	0	0	0.989347	10	0	52	11
2942861	4	2	3	1	3	0	0	1	1	0	1	1	1	0	0	1	0	0	0	0	0	0	0	1	0	0	1	0	0	0	0	0	0	0	1	0	1	1	0	1	0.787143	5	4	38	8
2943593	1	1	3	2	1	1	0	0	0	0	1	0	0	0	0	0	0	0	0	0	0	1	0	0	0	0	0	0	0	0	0	0	0	0	1	0	0	0	0	0	0.84643	5	4	5	2
2947350	4	2	1	2	2	0	0	1	1	0	1	0	0	0	0	1	0	1	0	0	0	1	0	0	0	0	0	0	0	0	0	0	0	0	1	1	1	0	0	0	1.08709	3	1	41	9
2969313	2	1	4	1	3	1	0	0	1	0	1	1	1	0	0	0	0	0	0	0	0	0	0	1	0	0	0	0	0	0	0	0	0	0	1	0	0	1	0	0	0.6446	28	15	9	2
2969409	4	2	2	1	3	0	0	1	1	0	0	0	0	0	0	0	0	0	0	0	0	0	0	0	0	0	0	0	0	0	0	0	0	0	0	0	0	0	0	0	0.797316	18	8	28	6
2972217	5	1	2	3	3	0	0	1	1	0	1	1	0	0	0	0	0	0	1	0	0	0	0	0	0	0	0	0	0	1	0	0	0	0	0	0	1	0	0	1	0.588132	8	3	52	11
2972721	6	1	6	2	4	0	0	1	1	0	0	0	0	0	0	0	0	0	0	0	0	0	0	0	0	0	0	0	0	0	0	0	0	0	0	0	0	0	0	0	0.998116	2	0	89	15
2972727	5	1	4	1	1	0	0	1	1	0	0	1	0	0	0	0	0	0	0	0	0	0	0	0	1	0	0	0	0	0	0	0	0	0	0	0	0	1	0	0	0.739296	14	8	46	10
2972831	4	2	4	2	2	0	0	1	1	0	1	0	1	0	0	0	0	0	0	0	0	0	0	0	0	0	0	0	0	0	0	0	0	0	1	0	0	0	0	0	0.76054	11	2	29	6
2973496	6	1	6	5	4	0	0	1	1	0	1	3	0	1	0	0	0	0	0	0	0	1	0	3	3	3	3	3	3	3	3	3	3	3	1	0	0	3	3	3	0.998116	13	3	75	15
2973613	5	2	5	1	3	0	0	1	1	0	1	0	0	0	0	0	0	0	0	0	0	0	1	0	0	0	0	0	0	0	0	0	0	0	0	0	0	0	0	0	0.954261	21	12	52	11
2990269	4	2	1	1	2	0	0	1	1	0	0	0	0	0	0	0	0	0	0	0	0	0	0	0	0	0	0	0	0	0	0	0	0	0	0	0	0	0	0	0	1.08709	18	14	40	9
2991037	5	1	5	1	2	0	0	1	1	0	1	0	0	0	0	0	0	0	0	0	0	0	1	0	0	0	0	0	0	0	0	0	0	0	0	0	0	0	0	0	1.02713	6	5	46	10
2991813	5	2	2	2	3	0	0	1	0	0	0	1	0	0	0	0	0	0	0	0	0	0	0	0	1	0	0	0	0	0	0	0	0	0	0	0	0	1	0	0	5.59498	4	2	60	13
2992377	6	1	6	2	1	0	0	1	1	0	0	0	0	0	0	0	0	0	0	0	0	0	0	0	0	0	0	0	0	0	0	0	0	0	0	0	0	0	0	0	1.14625	12	9	69	14
2999216	4	1	4	2	3	0	0	1	1	0	1	1	1	1	1	1	0	1	0	0	1	1	0	1	1	0	0	0	0	0	0	0	0	0	1	1	1	1	0	0	0.979562	15	5	34	7
3010930	4	2	2	1	3	0	0	1	1	0	1	0	1	0	0	1	0	0	0	0	0	0	1	0	0	0	0	0	0	0	0	0	0	0	1	0	1	0	0	0	0.797316	12	0	26	6
3027330	4	2	5	1	3	0	0	1	1	0	0	0	0	0	0	0	0	0	0	0	0	0	0	0	0	0	0	0	0	0	0	0	0	0	0	0	0	0	0	0	2.06625	16	11	35	8
3033245	2	2	5	2	5	1	0	0	1	0	1	1	0	1	0	1	0	0	0	0	0	1	1	0	1	0	0	0	0	0	0	0	0	0	1	0	1	1	0	0	0.95644	15	2	8	2
3047228	4	2	3	1	1	0	0	1	1	0	0	0	0	0	0	0	0	0	0	0	0	0	0	0	0	0	0	0	0	0	0	0	0	0	0	0	0	0	0	0	0.93669	5	1	28	6
3062775	4	2	2	2	5	0	0	1	1	0	1	1	1	0	0	0	0	0	0	0	0	0	0	1	0	0	0	0	0	0	0	0	0	0	1	0	0	1	0	0	0.846403	9	0	44	9
3063599	2	2	5	1	1	1	0	0	0	0	1	1	0	1	0	0	0	0	0	0	0	0	1	0	1	0	0	0	0	0	0	0	0	0	1	0	0	1	0	0	0.95644	31	20	8	2
3070672	2	1	5	2	1	1	0	0	1	0	1	1	0	1	0	0	0	0	0	0	0	0	0	0	1	0	0	0	0	0	0	0	0	0	1	0	0	1	0	0	0.95644	11	9	6	2
3085638	6	1	6	3	2	0	0	1	1	0	0	0	0	0	0	0	0	0	0	0	0	0	0	0	0	0	0	0	0	0	0	0	0	0	0	0	0	0	0	0	0.998116	2	1	84	15
3127647	4	2	3	2	2	0	0	1	0	0	1	1	1	1	0	0	0	0	0	0	0	0	1	1	1	0	0	0	0	0	0	0	0	1	1	0	0	1	0	0	1.06724	6	3	20	5
3127992	2	2	4	1	4	1	0	0	1	0	0	0	0	0	0	0	0	0	0	0	0	0	0	0	0	0	0	0	0	0	0	0	0	0	0	0	0	0	0	0	0.6446	24	6	7	2
3128574	4	1	5	1	1	0	0	1	1	1	1	1	0	1	1	0	0	0	0	0	0	1	1	0	1	0	0	0	0	0	0	0	0	1	1	1	0	1	0	0	1.62662	6	4	31	7
3153147	4	1	2	1	1	0	0	1	0	0	1	1	1	1	0	0	0	0	0	0	0	0	0	0	1	0	0	0	0	0	0	0	0	0	1	0	0	1	0	0	0.797316	4	1	25	6
3156518	4	1	5	1	4	0	0	1	0	0	0	0	0	0	0	0	0	0	0	0	0	0	0	0	0	0	0	0	0	0	0	0	0	0	0	0	0	0	0	0	1.62662	4	4	34	7
3158478	4	1	4	1	4	0	0	1	0	0	0	0	0	0	0	0	0	0	0	0	0	0	0	0	0	0	0	0	0	0	0	0	0	0	0	0	0	0	0	0	0.76054	57	47	26	6
3158840	2	2	4	2	1	1	0	0	1	0	0	1	0	0	0	0	0	0	0	0	0	0	0	0	0	0	1	0	0	0	0	0	0	0	0	0	0	0	0	1	1.14103	33	20	11	3
3175159	5	2	3	2	5	0	0	1	1	0	1	0	0	0	0	0	0	0	0	0	0	1	0	0	0	0	0	0	0	0	0	0	0	0	1	0	0	0	0	0	2.65914	9	4	58	12
3176610	6	1	6	1	1	0	0	1	1	0	1	1	0	1	0	0	0	0	0	0	0	0	0	0	1	0	0	0	0	0	0	0	0	0	1	0	0	1	0	0	1.14625	7	1	65	14
3176717	5	1	6	1	1	0	0	1	0	0	1	1	0	0	1	0	0	0	0	0	0	0	0	0	0	1	0	0	0	0	0	0	0	0	0	1	0	0	1	0	1.00945	8	3	61	13
3177046	4	1	4	1	3	0	0	1	0	0	1	1	0	0	0	1	0	0	0	0	0	0	0	0	0	0	1	0	0	0	0	0	0	0	0	0	1	0	0	1	0.997661	13	5	37	8
3177561	2	2	5	2	1	1	0	0	0	0	1	1	0	1	0	0	0	0	0	0	0	0	1	0	1	0	0	0	0	0	0	0	0	0	1	0	0	1	0	0	0.95644	11	10	9	2
3178343	5	2	4	1	2	0	0	1	0	0	1	0	1	0	0	0	0	0	0	0	0	0	0	0	0	0	0	0	0	0	0	0	0	0	1	0	0	0	0	0	0.739296	47	41	48	10
3188446	4	1	4	1	4	0	0	1	1	0	1	0	1	0	0	0	0	0	0	0	0	0	0	0	0	0	0	0	0	0	0	0	0	0	1	0	0	0	0	0	0.76054	14	5	28	6
3191149	5	2	4	2	1	0	0	1	1	0	1	1	0	1	0	1	0	0	0	0	0	0	0	0	1	0	1	0	0	0	0	0	0	0	1	0	1	1	0	1	0.677358	3	0	53	11
3192158	6	2	6	1	5	0	0	1	1	0	0	0	0	0	0	0	0	0	0	0	0	0	0	0	0	0	0	0	0	0	0	0	0	0	0	0	0	0	0	0	0.998116	14	14	73	15
3192933	6	2	6	2	3	0	0	1	1	0	0	0	0	0	0	0	0	0	0	0	0	0	0	0	0	0	0	0	0	0	0	0	0	0	0	0	0	0	0	0	0.998116	17	1	70	15
3194141	5	1	4	2	2	0	0	1	1	0	1	1	1	0	0	0	0	0	0	0	0	0	0	1	0	0	0	0	0	0	0	0	0	0	1	0	0	1	0	0	0.677358	8	5	52	11
3209918	4	2	3	1	1	0	0	1	0	1	1	0	0	1	0	0	0	0	0	0	0	0	0	0	0	0	0	0	0	0	0	0	0	0	1	0	0	0	0	0	1.0939	31	1	30	7
3222849	4	1	4	2	1	0	0	1	1	0	1	1	1	0	0	1	0	0	0	0	0	0	0	1	1	0	0	0	0	0	0	0	0	0	1	0	1	1	0	0	0.997661	14	9	35	8
3261696	6	1	6	2	1	0	0	1	1	0	1	1	1	1	0	1	0	0	0	0	0	0	0	1	1	0	1	0	0	0	0	0	0	0	1	0	1	1	0	1	1.14625	11	8	67	14
3261917	6	1	6	2	5	0	0	1	1	0	0	0	0	0	0	0	0	0	0	0	0	0	0	0	0	0	0	0	0	0	0	0	0	0	0	0	0	0	0	0	1.14625	7	2	67	14
3262575	5	1	2	2	3	0	0	1	1	0	1	1	0	1	0	1	0	0	0	0	0	1	1	0	1	0	0	0	0	0	0	0	0	0	1	0	1	1	0	0	0.588132	7	3	54	11
3271329	5	2	3	2	5	0	0	1	0	0	1	1	1	0	0	0	0	0	0	0	0	1	0	1	0	0	0	0	0	0	0	0	0	0	1	0	0	1	0	0	0.838257	14	10	48	10
3278391	1	1	2	1	1	1	0	0	0	0	1	1	0	1	0	0	0	0	0	0	0	0	0	0	1	0	0	0	0	0	0	0	0	0	1	0	0	1	0	0	2.24182	5	2	1	1
3285691	6	2	6	2	3	0	0	1	1	0	0	0	0	0	0	0	0	0	0	0	0	0	0	0	0	0	0	0	0	0	0	0	0	0	0	0	0	0	0	0	0.998116	17	9	74	15
3285840	6	1	6	2	5	0	0	1	1	0	0	0	0	0	0	0	0	0	0	0	0	0	0	0	0	0	0	0	0	0	0	0	0	0	0	0	0	0	0	0	1.14625	0	0	68	14
3286217	5	1	6	1	1	0	0	1	0	0	0	0	0	0	0	0	0	0	0	0	0	0	0	0	0	0	0	0	0	0	0	0	0	0	0	0	0	0	0	0	1.00945	2	1	62	13
3287075	5	1	2	3	1	0	0	1	1	0	1	0	1	1	0	0	0	0	0	0	0	0	0	0	0	0	0	0	0	0	0	0	0	0	1	0	0	0	0	0	0.588132	8	4	51	11
3306379	6	2	6	2	4	0	0	1	1	0	0	0	0	0	0	0	0	0	0	0	0	0	0	0	0	0	0	0	0	0	0	0	0	0	0	0	0	0	0	0	0.998116	4	4	82	15
3314428	6	2	6	3	4	0	0	1	1	0	0	0	0	0	0	0	0	0	0	0	0	0	0	0	0	0	0	0	0	0	0	0	0	0	0	0	0	0	0	0	0.998116	8	2	98	15
3321264	4	1	4	1	5	0	0	1	1	1	1	1	1	0	0	0	0	0	0	0	0	0	0	1	0	0	0	0	0	0	0	0	0	0	1	0	0	1	0	0	0.979562	14	13	32	7
3349833	6	1	6	1	3	0	0	1	1	0	0	0	0	0	0	0	0	0	0	0	0	0	0	0	0	0	0	0	0	0	0	0	0	0	0	0	0	0	0	0	0.998116	7	2	71	15
3349908	6	2	6	1	3	0	0	1	1	0	0	3	0	0	0	0	0	0	0	0	0	0	0	3	3	3	3	3	3	3	3	3	3	3	0	0	0	3	3	3	0.998116	9	7	77	15
3360192	4	2	3	1	4	0	0	1	0	0	1	1	1	0	0	0	0	0	0	0	0	0	0	1	0	0	0	0	0	0	0	0	0	0	1	0	0	1	0	0	0.93669	4	2	26	6
3366354	5	1	2	2	3	0	0	1	1	0	0	0	0	0	0	0	0	0	0	0	0	0	0	0	0	0	0	0	0	0	0	0	0	0	0	0	0	0	0	0	0.588132	31	10	51	11
3383819	4	2	1	2	1	0	0	1	1	0	0	0	0	0	0	0	0	0	0	0	0	0	0	0	0	0	0	0	0	0	0	0	0	0	0	0	0	0	0	0	1.868	5	1	26	6
3389528	4	2	2	3	3	0	0	1	0	0	1	1	0	1	0	0	0	0	0	0	0	0	0	0	1	0	0	0	0	0	0	0	0	0	1	0	0	1	0	0	0.797316	0	0	28	6
3403328	6	2	6	2	1	0	0	1	1	0	0	0	0	0	0	0	0	0	0	0	0	0	0	0	0	0	0	0	0	0	0	0	0	0	0	0	0	0	0	0	0.998116	1	1	90	15
3405262	4	2	3	2	5	0	0	1	0	0	1	1	0	1	0	0	0	0	0	0	0	0	0	0	1	0	0	0	0	0	0	0	0	0	1	0	0	1	0	0	1.0939	15	1	30	7
3405822	4	1	4	1	5	0	1	0	1	0	1	1	1	0	0	0	0	0	0	0	0	1	1	1	0	0	0	0	0	0	0	0	0	0	1	0	0	1	0	0	0.76054	18	2	26	6
3409379	6	1	6	1	3	0	0	1	1	0	1	0	0	0	0	1	0	0	0	0	0	0	0	0	0	0	0	0	0	0	0	0	0	0	0	0	1	0	0	0	0.998116	7	5	76	15
3417600	4	1	5	1	4	0	0	1	1	0	1	1	0	0	0	0	0	0	0	0	0	0	1	0	0	0	0	0	0	0	0	0	0	1	0	0	0	0	0	0	2.06625	13	8	35	8
3440297	5	1	3	2	4	0	0	1	1	0	1	0	0	0	0	1	0	0	0	0	0	0	0	0	0	0	0	0	0	0	0	0	0	0	0	0	1	0	0	0	2.65914	9	4	56	12
3443764	2	2	5	1	1	1	0	0	0	0	0	0	0	0	0	0	0	0	0	0	0	0	0	0	0	0	0	0	0	0	0	0	0	0	0	0	0	0	0	0	0.95644	10	9	6	2
3447904	5	2	4	2	1	0	0	1	0	1	1	1	0	1	0	0	0	0	0	0	0	0	0	0	1	0	0	0	0	0	0	0	0	0	1	0	0	1	0	0	0.739296	11	3	46	10
3450735	4	2	2	2	1	0	1	0	0	0	0	0	0	0	0	0	0	0	0	0	0	0	0	0	0	0	0	0	0	0	0	0	0	0	0	0	0	0	0	0	1.38584	12	5	19	4
3452328	5	1	5	2	4	0	0	1	1	0	1	1	0	1	0	0	0	0	0	0	0	0	0	0	1	0	0	0	0	0	0	0	0	0	1	0	0	1	0	0	0.954261	23	11	53	11
3452661	4	2	4	2	1	0	0	1	1	0	1	0	0	0	0	1	0	0	0	0	0	0	0	0	0	0	0	0	0	0	0	0	0	0	0	0	1	0	0	0	0.783908	19	4	44	9
3454232	4	1	2	1	2	0	0	1	1	0	1	0	0	0	0	0	0	0	0	0	0	0	1	0	0	0	0	0	0	0	0	0	0	0	0	0	0	0	0	0	0.797316	14	11	28	6
3461962	4	2	2	1	1	0	0	1	1	0	0	1	0	0	0	0	0	0	0	0	0	0	0	0	1	0	0	0	0	0	0	0	0	0	0	0	0	1	0	0	0.834847	10	1	36	8
3479273	5	1	4	1	3	0	0	1	1	0	1	1	0	1	0	1	0	0	0	0	0	0	1	1	1	0	0	0	0	0	0	0	0	1	1	0	1	1	0	0	0.677358	31	20	50	11
3492312	4	2	4	2	5	0	0	1	1	0	1	1	1	1	0	1	0	0	0	1	1	0	1	0	1	0	0	0	0	0	1	1	0	1	1	1	1	1	1	0	0.783908	3	1	42	9
3498557	1	2	3	2	5	1	0	0	0	0	1	1	1	0	0	1	0	0	1	0	0	1	0	1	0	0	0	0	0	0	0	0	0	0	1	0	1	1	0	0	0.553641	8	2	3	1
3543257	5	1	2	2	2	0	0	1	1	0	1	1	1	1	0	0	0	0	0	0	0	0	1	1	1	0	0	0	0	0	0	0	0	0	1	0	0	1	0	0	0.588132	6	1	54	11
3552182	5	2	2	2	1	0	0	1	1	0	0	0	0	0	0	0	0	0	0	0	0	0	0	0	0	0	0	0	0	0	0	0	0	0	0	0	0	0	0	0	0.588132	6	2	54	11
3559462	1	2	3	1	1	1	0	0	1	0	1	1	0	0	0	0	0	0	0	0	0	0	1	0	0	0	0	0	0	0	0	0	0	1	0	0	0	0	0	0	0.84643	46	26	5	2
3565380	4	2	2	2	4	0	0	1	1	0	1	1	1	0	0	1	0	0	0	0	0	1	1	1	0	0	0	0	0	0	0	0	0	0	1	0	1	1	0	0	0.834847	17	15	35	8
3568069	1	2	3	2	5	1	0	0	1	0	0	0	0	0	0	0	0	0	0	0	0	0	0	0	0	0	0	0	0	0	0	0	0	0	0	0	0	0	0	0	0.84643	11	3	5	2
3592572	5	2	2	3	3	0	0	1	0	0	1	1	0	1	0	0	0	0	0	0	0	0	0	0	1	0	0	0	0	0	0	0	0	0	1	0	0	1	0	0	1.27757	42	36	55	12
3592587	3	2	5	2	2	0	1	0	1	0	0	0	0	0	0	0	0	0	0	0	0	0	0	0	0	0	0	0	0	0	0	0	0	0	0	0	0	0	0	0	1.56607	53	27	15	4
3600997	5	2	4	2	3	0	0	1	1	0	1	0	0	0	0	1	0	0	0	0	0	0	1	0	0	0	0	0	0	0	0	0	0	0	0	0	1	0	0	0	0.739296	38	36	47	10
3616717	3	2	2	3	1	0	1	0	1	0	0	0	0	0	0	0	0	0	0	0	0	0	0	0	0	0	0	0	0	0	0	0	0	0	0	0	0	0	0	0	1.56887	21	12	14	3
3617502	5	1	2	2	3	0	0	1	1	0	1	3	1	0	0	0	0	0	0	0	0	0	0	3	3	3	3	3	3	3	3	3	3	3	1	0	0	3	3	3	1.27757	4	2	59	12
3617919	4	1	5	1	5	0	1	0	0	0	1	1	0	0	0	1	0	0	0	1	0	0	1	0	1	0	0	0	0	0	0	0	0	0	0	1	1	1	0	0	1.57007	25	15	20	5
3641608	6	2	6	3	4	0	0	1	1	0	1	1	1	1	0	1	0	0	0	0	0	0	0	1	1	0	0	0	0	0	0	0	0	0	1	0	1	1	0	0	1.14625	1	1	66	14
3653290	4	1	1	1	1	0	0	1	1	0	0	0	0	0	0	0	0	0	0	0	0	0	0	0	0	0	0	0	0	0	0	0	0	0	0	0	0	0	0	0	0.949201	8	5	38	8
3656524	5	2	3	2	3	0	0	1	1	1	1	1	0	1	0	1	0	0	0	0	0	0	0	0	1	0	0	0	0	0	0	0	0	0	1	0	1	1	0	0	2.65914	11	8	57	12
3659315	5	2	2	2	1	0	0	1	1	0	0	0	0	0	0	0	0	0	0	0	0	0	0	0	0	0	0	0	0	0	0	0	0	0	0	0	0	0	0	0	0.588132	12	12	53	11
3670252	4	2	2	3	3	0	0	1	1	0	1	1	0	1	0	0	0	0	0	0	0	0	1	0	1	0	0	0	0	0	0	0	0	0	1	0	0	1	0	0	0.616405	11	5	32	7
3672115	4	2	3	2	1	0	1	0	1	1	0	0	0	0	0	0	0	0	0	0	0	0	0	0	0	0	0	0	0	0	0	0	0	0	0	0	0	0	0	0	1.06724	23	10	22	5
3678543	4	1	5	1	2	0	0	1	0	0	1	1	0	1	0	1	0	0	0	0	0	1	1	0	1	0	0	0	0	0	0	0	0	0	1	0	1	1	0	0	1.84252	15	3	43	9
3684105	5	2	6	2	5	0	0	1	1	0	1	1	1	0	0	0	0	0	0	0	0	0	0	1	0	0	0	0	0	0	0	0	0	0	1	0	0	1	0	0	1.00945	6	2	62	13
3693141	6	1	6	1	3	0	0	1	0	0	0	0	0	0	0	0	0	0	0	0	0	0	0	0	0	0	0	0	0	0	0	0	0	0	0	0	0	0	0	0	0.998116	18	15	73	15
3698527	4	1	4	1	1	0	1	0	1	0	1	1	1	0	0	0	0	0	0	0	0	1	0	1	0	0	0	0	0	0	0	0	0	0	1	0	0	1	0	0	1.78187	15	13	22	5
3701809	5	2	3	2	5	0	0	1	1	1	1	0	1	0	0	1	0	0	0	0	0	1	0	0	0	0	0	0	0	0	0	0	0	0	1	0	1	0	0	0	0.838257	12	6	46	10
3705487	5	1	2	2	4	0	0	1	0	0	1	1	0	1	0	1	0	0	1	0	0	1	1	0	1	0	0	0	0	1	0	0	0	0	1	0	1	1	0	1	5.59498	11	2	60	13
3708529	1	1	4	1	4	1	0	0	0	0	0	0	0	0	0	0	0	0	0	0	0	0	0	0	0	0	0	0	0	0	0	0	0	0	0	0	0	0	0	0	0.680564	9	3	4	1
3710727	4	2	3	2	2	0	0	1	1	0	1	0	0	0	0	1	0	0	0	0	0	0	1	0	0	0	0	0	0	0	0	0	0	0	0	0	1	0	0	0	1.0939	3	3	30	7
3711138	5	1	4	1	2	0	0	1	1	0	1	0	0	0	0	0	0	0	0	0	0	1	0	0	0	0	0	0	0	0	0	0	0	0	1	0	0	0	0	0	0.739296	9	3	46	10
3711160	5	2	2	1	3	0	0	1	1	0	1	3	0	1	0	0	0	0	0	0	0	0	1	3	3	3	3	3	3	3	3	3	3	3	1	0	0	3	3	3	0.588132	15	5	51	11
3711420	4	1	3	1	1	0	0	1	0	0	1	1	1	1	0	0	0	0	0	0	0	0	0	1	1	0	0	0	0	0	0	0	0	0	1	0	0	1	0	0	1.06724	12	7	24	5
3713264	6	1	6	3	1	0	0	1	1	0	0	0	0	0	0	0	0	0	0	0	0	0	0	0	0	0	0	0	0	0	0	0	0	0	0	0	0	0	0	0	1.14625	0	0	67	14
3713388	6	1	6	2	4	0	0	1	1	0	1	1	0	1	0	0	0	0	0	0	0	0	1	0	1	0	0	0	0	0	0	0	0	0	1	0	0	1	0	0	1.14625	19	0	69	14
3716103	3	1	4	1	5	0	1	0	1	0	1	0	0	1	0	0	0	0	0	1	0	0	0	0	0	0	0	0	0	0	0	0	0	0	1	1	0	0	0	0	1.14103	15	3	13	3
3724372	5	2	2	2	5	0	0	1	0	1	1	1	1	1	0	1	0	0	1	0	0	1	1	1	1	0	0	0	0	0	0	0	0	1	1	0	1	1	0	0	0.588132	6	3	52	11
3728439	5	1	2	2	3	0	0	1	1	0	1	1	0	1	0	0	0	0	0	0	0	0	0	0	1	0	0	0	0	0	0	0	0	0	1	0	0	1	0	0	0.828241	16	5	46	10
3742581	4	1	1	1	5	0	0	1	1	0	1	1	1	0	0	0	0	0	0	0	0	0	0	1	0	0	0	0	0	0	0	0	0	0	1	0	0	1	0	0	1.08709	17	15	44	9
3743793	4	2	3	1	4	0	0	1	1	0	0	0	0	0	0	0	0	0	0	0	0	0	0	0	0	0	0	0	0	0	0	0	0	0	0	0	0	0	0	0	1.06724	4	0	22	5
3749075	6	1	6	2	1	0	0	1	0	0	0	0	0	0	0	0	0	0	0	0	0	0	0	0	0	0	0	0	0	0	0	0	0	0	0	0	0	0	0	0	0.998116	1	0	80	15
3749554	6	1	6	2	3	0	0	1	1	0	0	0	0	0	0	0	0	0	0	0	0	0	0	0	0	0	0	0	0	0	0	0	0	0	0	0	0	0	0	0	1.14625	5	5	66	14
3755097	4	2	4	1	5	0	0	1	1	0	1	1	1	0	0	0	0	0	0	0	0	0	0	1	0	0	0	0	0	0	0	0	0	0	1	0	0	1	0	0	0.997661	12	2	38	8
3755308	5	2	2	2	1	0	0	1	0	0	1	1	0	1	0	0	0	0	0	0	0	0	1	0	1	0	0	0	0	0	0	0	0	0	1	0	0	1	0	0	0.828241	8	6	46	10
3761748	4	1	4	2	5	0	0	1	1	0	1	1	0	0	0	0	0	0	0	0	0	1	1	0	0	0	0	0	0	0	0	0	0	1	1	0	0	0	0	0	0.997661	8	6	38	8
3774443	1	1	5	1	4	1	0	0	0	0	1	0	0	0	0	0	0	0	0	0	0	0	1	0	0	0	0	0	0	0	0	0	0	0	0	0	0	0	0	0	0.687305	7	5	4	1
3796634	2	2	3	1	4	1	0	0	1	0	1	1	1	1	0	0	0	0	0	0	0	1	0	1	1	0	0	0	0	0	0	0	0	0	1	0	0	1	0	0	1.2531	7	3	10	3
3813745	1	2	3	1	5	1	0	0	1	0	1	1	0	1	0	0	0	0	0	0	0	0	0	0	1	0	0	0	0	0	0	0	0	0	1	0	0	1	0	0	0.553641	9	8	2	1
3817674	4	1	3	2	1	0	0	1	1	0	1	1	0	1	0	1	0	0	0	0	1	0	1	0	1	0	0	0	0	0	0	0	0	1	1	1	1	1	0	0	0.787143	12	4	38	8
3817909	4	1	6	1	3	0	0	1	1	0	1	1	1	0	0	0	0	0	0	0	0	0	0	1	0	0	0	0	0	0	0	0	0	0	1	0	0	1	0	0	0.980063	0	0	41	9
3827763	5	2	1	2	2	0	0	1	1	0	0	0	0	0	0	0	0	0	0	0	0	0	0	0	0	0	0	0	0	0	0	0	0	0	0	0	0	0	0	0	0.989347	32	28	51	11
3844137	6	1	6	2	5	0	0	1	1	0	1	0	0	0	0	0	0	0	0	0	0	1	0	0	0	0	0	0	0	0	0	0	0	0	1	0	0	0	0	0	1.14625	11	3	65	14
3852407	1	1	4	2	5	1	0	0	0	0	0	1	0	0	0	0	0	0	0	0	0	0	0	0	1	0	0	0	0	0	0	0	0	0	0	0	0	1	0	0	0.680564	6	6	1	1
3856731	5	1	2	2	4	0	0	1	1	0	0	0	0	0	0	0	0	0	0	0	0	0	0	0	0	0	0	0	0	0	0	0	0	0	0	0	0	0	0	0	0.588132	18	0	53	11
3861293	6	2	6	1	3	0	0	1	1	0	0	0	0	0	0	0	0	0	0	0	0	0	0	0	0	0	0	0	0	0	0	0	0	0	0	0	0	0	0	0	1.14625	10	10	66	14
3867873	4	1	4	2	5	0	0	1	1	0	1	1	1	1	0	0	0	0	0	0	0	0	0	1	1	0	0	0	0	0	0	0	0	0	1	0	0	1	0	0	0.997661	8	2	39	8
3868567	6	2	6	2	2	0	0	1	1	0	1	1	0	0	0	1	0	0	0	0	0	0	0	1	0	0	1	0	0	0	0	0	0	0	0	0	1	1	0	1	0.998116	12	5	78	15
3873150	5	1	6	2	2	0	0	1	1	0	1	1	1	1	0	0	0	0	0	0	0	0	0	1	1	0	0	0	0	0	0	0	0	0	1	0	0	1	0	0	1.00945	16	7	61	13
3891882	6	1	6	3	1	0	0	1	1	0	0	0	0	0	0	0	0	0	0	0	0	0	0	0	0	0	0	0	0	0	0	0	0	0	0	0	0	0	0	0	0.998116	1	0	81	15
3901707	4	2	3	1	4	0	0	1	1	0	1	1	0	1	0	0	0	0	0	0	0	0	0	0	1	0	0	0	0	0	0	0	0	0	1	0	0	1	0	0	0.787143	19	12	39	8
3909844	5	2	2	2	3	0	0	1	1	0	1	0	0	0	0	0	0	0	0	0	0	1	0	0	0	0	0	0	0	0	0	0	0	0	1	0	0	0	0	0	1.27757	3	2	55	12
3911242	5	1	6	1	2	0	0	1	1	0	0	3	0	0	0	0	0	0	0	0	0	0	0	3	3	3	3	3	3	3	3	3	3	3	0	0	0	3	3	3	1.00945	5	5	60	13
3926144	4	1	4	2	1	0	0	1	0	0	1	1	1	1	0	0	0	0	0	0	0	0	0	1	1	0	0	0	0	0	0	0	0	0	1	0	0	1	0	0	0.979562	19	12	33	7
3928850	5	2	2	2	2	0	0	1	1	0	1	1	0	0	0	0	0	0	0	0	0	0	1	0	0	0	0	0	0	0	0	0	0	1	0	0	0	0	0	0	0.588132	4	2	51	11
3929209	3	2	5	3	1	0	1	0	1	0	1	0	0	0	1	1	0	0	0	0	0	0	1	0	0	0	0	0	0	0	0	0	0	0	0	1	1	0	0	0	1.56607	45	30	15	4
3952926	5	1	2	2	2	0	0	1	1	0	1	1	0	1	0	1	0	0	0	0	0	0	0	0	1	0	0	0	0	0	0	0	0	0	1	0	1	1	0	0	1.27757	6	4	55	12
3961256	4	1	2	1	5	0	0	1	1	0	0	1	0	0	0	0	0	0	0	0	0	0	0	0	1	0	0	0	0	0	0	0	0	0	0	0	0	1	0	0	0.616405	21	5	32	7
3975623	5	1	2	2	1	0	0	1	1	0	1	1	0	1	0	0	0	0	0	0	0	0	0	0	1	0	0	0	0	0	0	0	0	0	1	0	0	1	0	0	0.588132	15	1	51	11
3975791	6	1	6	2	1	0	0	1	1	0	0	0	0	0	0	0	0	0	0	0	0	0	0	0	0	0	0	0	0	0	0	0	0	0	0	0	0	0	0	0	0.998116	5	4	71	15
3978209	2	1	5	1	1	1	0	0	1	0	0	0	0	0	0	0	0	0	0	0	0	0	0	0	0	0	0	0	0	0	0	0	0	0	0	0	0	0	0	0	0.95644	11	8	6	2
3985396	4	2	2	1	1	0	0	1	0	0	1	1	0	1	0	1	0	0	0	0	0	1	0	0	1	0	0	0	0	0	0	0	0	0	1	0	1	1	0	0	0.616405	6	1	30	7
3997672	5	2	1	3	5	0	0	1	1	0	0	0	0	0	0	0	0	0	0	0	0	0	0	0	0	0	0	0	0	0	0	0	0	0	0	0	0	0	0	0	1.45634	6	2	58	12
4000867	4	2	2	2	5	0	0	1	0	0	0	0	0	0	0	0	0	0	0	0	0	0	0	0	0	0	0	0	0	0	0	0	0	0	0	0	0	0	0	0	0.797316	13	12	26	6
4021567	2	2	4	1	5	1	0	0	1	0	1	0	0	0	0	0	0	0	0	0	0	0	1	0	0	0	0	0	0	0	0	0	0	0	0	0	0	0	0	0	0.6446	37	13	9	2
4051902	5	2	1	2	1	0	0	1	1	0	0	0	0	0	0	0	0	0	0	0	0	0	0	0	0	0	0	0	0	0	0	0	0	0	0	0	0	0	0	0	1.45634	8	2	56	12
4053017	5	1	2	1	3	0	0	1	1	0	1	1	1	0	0	0	0	0	0	0	0	1	0	1	1	0	0	0	0	0	0	0	0	0	1	0	0	1	0	0	0.828241	17	9	47	10
4058627	6	1	6	1	5	0	0	1	1	0	1	1	1	1	0	1	0	0	1	0	0	0	1	1	0	0	0	0	0	0	0	0	0	0	1	0	1	1	0	0	0.998116	11	10	76	15
4058645	6	2	6	2	5	0	0	1	1	0	0	0	0	0	0	0	0	0	0	0	0	0	0	0	0	0	0	0	0	0	0	0	0	0	0	0	0	0	0	0	1.14625	7	2	66	14
4064443	6	2	6	2	1	0	0	1	0	0	1	0	0	0	0	1	0	0	0	0	0	0	0	0	0	0	0	0	0	0	0	0	0	0	0	0	1	0	0	0	0.998116	14	10	76	15
4067149	5	1	1	1	3	0	0	1	1	0	0	0	0	0	0	0	0	0	0	0	0	0	0	0	0	0	0	0	0	0	0	0	0	0	0	0	0	0	0	0	1.26948	2	0	49	10
4074247	4	1	2	2	2	0	1	0	1	0	1	1	0	1	0	0	0	0	0	0	0	0	0	0	1	0	0	0	0	0	0	0	0	0	1	0	0	1	0	0	1.34207	10	4	22	5
4085324	5	1	3	1	4	0	0	1	1	0	0	0	0	0	0	0	0	0	0	0	0	0	0	0	0	0	0	0	0	0	0	0	0	0	0	0	0	0	0	0	0.838257	12	4	46	10
4089770	4	1	2	2	5	0	0	1	1	0	0	0	0	0	0	0	0	0	0	0	0	0	0	0	0	0	0	0	0	0	0	0	0	0	0	0	0	0	0	0	0.616405	10	6	34	7
4090509	5	1	6	2	4	0	0	1	1	0	1	1	1	1	0	0	0	0	0	0	0	1	0	1	1	0	0	0	0	0	0	0	0	0	1	0	0	1	0	0	1.00945	10	8	62	13
4092845	6	2	6	1	6	0	0	1	0	0	1	1	1	0	0	0	0	0	0	0	0	0	0	1	0	0	0	0	0	0	0	0	0	0	1	0	0	1	0	0	1.14625	2	1	69	14
4093333	5	1	2	2	3	0	0	1	1	0	0	0	0	0	0	0	0	0	0	0	0	0	0	0	0	0	0	0	0	0	0	0	0	0	0	0	0	0	0	0	1.27757	6	1	58	12
4093829	5	2	2	2	3	0	0	1	0	0	1	0	1	0	0	0	0	0	0	0	0	0	0	0	0	0	0	0	0	0	0	0	0	0	1	0	0	0	0	0	1.27757	7	2	59	12
4141393	5	1	6	2	3	0	0	1	1	0	1	1	1	0	0	0	0	0	0	0	0	0	0	1	0	0	0	0	0	0	0	0	0	0	1	0	0	1	0	0	1.00945	1	0	61	13
4161960	4	1	3	1	3	0	1	0	1	0	1	1	1	0	0	0	0	0	0	0	0	1	0	1	0	0	0	0	0	0	0	0	0	0	1	0	0	1	0	0	1.06724	26	11	20	5
4162133	6	1	6	2	3	0	0	1	1	0	0	0	0	0	0	0	0	0	0	0	0	0	0	0	0	0	0	0	0	0	0	0	0	0	0	0	0	0	0	0	1.14625	8	8	68	14
4172777	5	1	2	2	4	0	0	1	1	0	1	1	0	0	0	0	0	0	0	0	0	0	1	0	1	0	0	0	0	0	0	0	0	1	0	0	0	1	0	0	0.588132	13	7	51	11
4173139	5	1	3	1	4	0	0	1	1	0	1	1	0	1	0	0	0	0	0	0	0	0	0	0	1	0	0	0	0	0	0	0	0	0	1	0	0	1	0	0	0.838257	5	3	49	10
4175452	4	1	2	2	3	0	0	1	1	0	0	0	0	0	0	0	0	0	0	0	0	0	0	0	0	0	0	0	0	0	0	0	0	0	0	0	0	0	0	0	0.797316	4	1	25	6
4178308	4	2	6	2	2	0	0	1	1	0	3	3	3	3	3	3	3	3	3	3	3	3	3	3	3	3	3	3	3	3	3	3	3	3	3	3	3	3	3	3	0.888632	4	2	27	6
4194523	4	2	5	1	2	0	0	1	1	0	0	0	0	0	0	0	0	0	0	0	0	0	0	0	0	0	0	0	0	0	0	0	0	0	0	0	0	0	0	0	1.84252	11	4	43	9
4194910	4	1	3	2	1	0	0	1	1	0	1	0	0	0	0	0	0	0	0	0	0	0	1	0	0	0	0	0	0	0	0	0	0	0	0	0	0	0	0	0	0.99407	13	3	44	9
4196925	5	2	4	1	4	0	0	1	0	0	1	0	0	0	0	0	0	0	0	0	0	1	0	0	0	0	0	0	0	0	0	0	0	0	1	0	0	0	0	0	0.739296	8	6	48	10
4220567	4	1	3	2	3	0	0	1	1	0	0	1	0	0	0	0	0	0	0	0	0	0	0	0	1	0	0	0	0	0	0	0	0	0	0	0	0	1	0	0	0.787143	9	3	38	8
4222522	4	1	4	2	1	0	0	1	1	0	1	1	0	0	0	1	0	0	0	0	0	1	0	1	0	0	0	0	0	0	0	0	0	0	1	0	1	1	0	0	0.783908	8	8	44	9
4234719	3	1	5	2	3	1	0	0	1	0	1	1	1	1	0	1	0	0	0	0	0	0	1	0	1	0	0	0	0	0	0	0	0	1	1	0	1	1	0	0	2.28582	6	6	12	3
4243116	5	1	2	2	5	0	0	1	1	0	1	1	0	1	0	0	0	0	0	0	0	1	0	0	1	0	0	0	0	0	0	0	0	0	1	0	0	1	0	0	0.828241	9	2	45	10
4244577	5	1	2	2	2	0	0	1	0	0	1	0	0	0	0	0	0	0	0	0	0	0	1	0	0	0	0	0	0	0	0	0	0	0	0	0	0	0	0	0	1.27757	5	3	56	12
4246556	4	1	4	2	2	0	0	1	1	0	1	1	0	1	0	0	0	0	0	0	0	0	0	0	1	0	0	0	0	0	0	0	0	0	1	0	0	1	0	0	0.76054	20	10	28	6
4262670	4	1	4	1	3	0	0	1	1	0	1	0	0	0	0	0	0	0	0	0	0	0	1	0	0	0	0	0	0	0	0	0	0	0	0	0	0	0	0	0	0.997661	14	6	39	8
4285360	4	2	4	1	1	0	0	1	1	0	0	0	0	0	0	0	0	0	0	0	0	0	0	0	0	0	0	0	0	0	0	0	0	0	0	0	0	0	0	0	1.78187	25	9	24	5
4302707	1	1	4	2	5	1	0	0	0	0	1	1	1	0	0	0	0	0	0	0	0	0	0	1	0	0	0	0	0	0	0	0	0	0	1	0	0	1	0	0	0.680564	5	5	1	1
4305587	5	1	2	2	1	0	0	1	1	0	0	0	0	0	0	0	0	0	0	0	0	0	0	0	0	0	0	0	0	0	0	0	0	0	0	0	0	0	0	0	0.588132	17	12	52	11
4313220	5	2	3	2	3	0	0	1	1	0	0	1	0	0	0	0	0	0	0	0	0	0	0	0	1	0	0	0	0	0	0	0	0	0	0	0	0	1	0	0	0.987814	10	10	50	11
4334918	5	2	3	2	2	0	0	1	1	0	1	1	0	1	0	0	0	0	0	0	0	0	0	0	1	0	0	0	0	0	0	0	0	0	1	0	0	1	0	0	0.838257	8	3	45	10
4346251	4	1	4	1	1	0	0	1	1	0	1	1	1	1	0	1	0	0	0	0	0	1	0	1	1	0	0	0	0	0	0	0	0	0	1	0	1	1	0	0	0.783908	9	4	44	9
4357358	5	2	2	1	1	0	0	1	1	0	1	1	0	1	0	0	0	0	0	0	0	0	0	0	1	0	0	0	0	0	0	0	0	0	1	0	0	1	0	0	1.27757	16	5	58	12
4357510	6	2	6	1	3	0	0	1	1	0	0	0	0	0	0	0	0	0	0	0	0	0	0	0	0	0	0	0	0	0	0	0	0	0	0	0	0	0	0	0	0.998116	9	1	76	15
4379030	4	1	4	1	2	0	0	1	0	0	1	1	0	1	1	1	0	0	0	0	0	0	0	0	1	1	1	0	0	0	0	0	0	0	1	1	1	1	1	1	0.783908	29	15	42	9
4391072	5	1	2	2	1	0	0	1	1	0	1	0	0	0	0	0	0	0	0	0	0	1	0	0	0	0	0	0	0	0	0	0	0	0	1	0	0	0	0	0	5.59498	1	1	60	13
4403237	4	2	4	2	5	0	0	1	1	0	0	0	0	0	0	0	0	0	0	0	0	0	0	0	0	0	0	0	0	0	0	0	0	0	0	0	0	0	0	0	0.997661	12	6	38	8
4409560	5	2	2	2	3	0	0	1	1	0	1	1	1	0	0	0	0	0	0	0	0	0	0	1	0	0	0	0	0	0	0	0	0	0	1	0	0	1	0	0	0.828241	8	1	46	10
4438950	5	1	4	1	2	0	0	1	1	0	1	1	1	0	0	0	0	0	0	0	0	0	0	1	0	0	0	0	0	0	0	0	0	0	1	0	0	1	0	0	0.739296	14	9	47	10
4444873	2	2	5	2	1	1	0	0	1	0	1	1	1	0	0	0	0	0	0	0	0	0	0	1	0	0	0	0	0	0	0	0	0	0	1	0	0	1	0	0	0.95644	39	17	7	2
4445256	1	2	3	1	5	1	0	0	1	0	1	3	0	0	0	1	0	0	0	0	0	0	1	3	3	3	3	3	3	3	3	3	3	3	0	0	1	3	3	3	0.553641	7	7	2	1
4461402	2	1	4	2	5	1	0	0	0	0	1	0	0	0	0	0	0	0	0	0	0	0	1	0	0	0	0	0	0	0	0	0	0	0	0	0	0	0	0	0	0.6446	26	15	9	2
4462935	1	1	4	2	2	1	0	0	1	0	0	0	0	0	0	0	0	0	0	0	0	0	0	0	0	0	0	0	0	0	0	0	0	0	0	0	0	0	0	0	0.680564	27	10	4	1
4483848	4	2	5	2	1	0	0	1	1	0	1	1	0	0	0	0	0	0	0	0	0	0	1	0	1	0	0	0	0	0	0	0	0	1	0	0	0	1	0	0	1.84252	12	4	41	9
4484589	2	2	4	1	3	1	0	0	1	0	0	0	0	0	0	0	0	0	0	0	0	0	0	0	0	0	0	0	0	0	0	0	0	0	0	0	0	0	0	0	0.6446	20	15	9	2
4486321	4	1	3	2	5	0	0	1	1	0	1	1	0	1	0	0	0	0	0	0	0	1	0	0	1	0	0	0	0	0	0	0	0	0	1	0	0	1	0	0	0.99407	7	3	40	9
4499418	4	2	1	2	1	0	0	1	1	0	0	0	0	0	0	0	0	0	0	0	0	0	0	0	0	0	0	0	0	0	0	0	0	0	0	0	0	0	0	0	1.60814	21	19	31	7
4499439	6	1	6	2	2	0	0	1	1	0	0	0	0	0	0	0	0	0	0	0	0	0	0	0	0	0	0	0	0	0	0	0	0	0	0	0	0	0	0	0	0.998116	12	3	72	15
4502847	6	2	6	2	4	0	0	1	1	0	0	1	0	0	0	0	0	0	0	0	0	0	0	0	0	0	0	0	0	0	0	0	0	1	0	0	0	0	0	0	0.998116	2	1	78	15
4505271	5	1	1	2	3	0	0	1	1	0	1	1	1	1	0	0	0	0	0	0	0	0	1	1	1	0	0	0	0	0	0	0	0	0	1	0	0	1	0	0	0.989347	6	4	54	11
4509087	5	1	2	3	1	0	0	1	1	0	1	1	0	1	0	0	0	0	0	0	0	0	0	0	1	0	0	0	0	0	0	0	0	0	1	0	0	1	0	0	0.588132	4	2	54	11
4521734	2	1	3	2	1	1	0	0	0	0	1	1	0	0	0	0	0	0	0	0	0	1	0	0	1	0	0	0	0	0	0	0	0	0	1	0	0	1	0	0	1.2531	23	21	11	3
4532312	4	1	1	2	2	0	0	1	1	0	1	1	1	0	0	0	0	0	0	0	0	0	0	1	0	0	0	0	0	0	0	0	0	0	1	0	0	1	0	0	0.949201	5	3	35	8
4540195	1	2	4	1	5	1	0	0	1	1	0	0	0	0	0	0	0	0	0	0	0	0	0	0	0	0	0	0	0	0	0	0	0	0	0	0	0	0	0	0	0.680564	17	16	2	1
4551510	1	1	3	2	3	1	0	0	1	0	0	0	0	0	0	0	0	0	0	0	0	0	0	0	0	0	0	0	0	0	0	0	0	0	0	0	0	0	0	0	0.84643	19	15	5	2
4554507	5	1	4	2	5	0	0	1	1	0	0	3	0	0	0	0	0	0	0	0	0	0	0	3	3	3	3	3	3	3	3	3	3	3	0	0	0	3	3	3	0.677358	14	3	52	11
4569762	4	1	2	2	3	0	0	1	1	0	0	0	0	0	0	0	0	0	0	0	0	0	0	0	0	0	0	0	0	0	0	0	0	0	0	0	0	0	0	0	0.616405	7	1	31	7
4586567	1	1	5	1	4	1	0	0	0	0	1	1	1	0	0	0	0	0	0	0	0	0	1	1	0	0	0	0	0	0	0	0	0	0	1	0	0	1	0	0	0.687305	10	7	4	1
4595062	6	1	6	2	3	0	0	1	1	0	0	0	0	0	0	0	0	0	0	0	0	0	0	0	0	0	0	0	0	0	0	0	0	0	0	0	0	0	0	0	0.998116	8	0	86	15
4606621	4	1	1	1	3	0	1	0	0	0	1	1	0	0	0	0	0	0	0	0	0	0	1	0	0	0	0	0	0	0	0	0	0	1	0	0	0	0	0	0	5.16875	1	1	24	5
4616715	4	1	2	2	1	0	0	1	1	0	1	1	0	1	0	0	0	0	0	0	0	0	1	0	1	0	0	0	0	0	0	0	0	0	1	0	0	1	0	0	0.616405	3	1	33	7
4617094	4	2	1	1	5	0	0	1	1	0	1	1	1	0	0	0	0	0	0	0	0	0	0	1	0	0	0	0	0	0	0	0	0	0	1	0	0	1	0	0	1.08709	22	11	43	9
4617311	5	1	2	1	1	0	0	1	1	0	1	1	0	1	0	0	0	0	0	0	0	0	0	0	1	0	0	0	0	0	0	0	0	0	1	0	0	1	0	0	0.588132	12	2	50	11
4618059	5	1	5	1	4	0	0	1	1	0	1	1	1	0	0	0	0	0	0	0	0	0	0	1	0	0	0	0	0	0	0	0	0	0	1	0	0	1	0	0	1.02713	14	2	47	10
4638353	5	2	4	1	3	0	0	1	1	0	1	0	0	0	0	0	0	0	0	0	0	1	0	0	0	0	0	0	0	0	0	0	0	0	1	0	0	0	0	0	0.739296	15	3	48	10
4639161	1	2	3	1	3	1	0	0	0	0	1	1	0	1	0	0	0	0	0	0	0	0	0	0	1	0	0	0	0	0	0	0	0	0	1	0	0	1	0	0	0.553641	3	2	2	1
4639429	3	2	4	2	5	0	1	0	1	0	1	1	1	0	0	0	0	0	0	0	0	0	0	1	0	0	0	0	0	0	0	0	0	0	1	0	0	1	0	0	1.26336	32	3	15	4
4669508	5	2	2	2	3	0	0	1	1	0	0	0	0	0	0	0	0	0	0	0	0	0	0	0	0	0	0	0	0	0	0	0	0	0	0	0	0	0	0	0	0.588132	14	10	52	11
4676144	5	1	1	3	3	0	0	1	0	0	1	3	0	1	0	0	0	0	0	0	0	0	0	3	3	3	3	3	3	3	3	3	3	3	1	0	0	3	3	3	1.26948	8	7	49	10
4705007	5	1	3	1	3	0	0	1	0	0	1	1	1	0	0	0	0	0	0	0	0	0	0	1	0	0	0	0	0	0	0	0	0	0	1	0	0	1	0	0	0.838257	13	11	48	10
4711311	1	2	4	2	3	1	0	0	0	1	0	0	0	0	0	0	0	0	0	0	0	0	0	0	0	0	0	0	0	0	0	0	0	0	0	0	0	0	0	0	0.680564	3	3	4	1
4716380	4	2	3	2	1	0	0	1	0	0	1	1	1	0	0	0	0	0	0	0	0	1	0	1	0	0	0	0	0	0	0	0	0	0	1	0	0	1	0	0	0.787143	35	34	37	8
4720660	4	2	3	2	3	0	0	1	0	0	1	1	0	1	0	0	0	0	0	0	0	0	0	0	1	0	0	0	0	0	0	0	0	0	1	0	0	1	0	0	0.99407	12	11	42	9
4728249	5	1	3	2	1	0	0	1	0	0	1	1	1	1	0	1	0	0	0	0	0	0	0	1	1	0	0	0	0	0	0	0	0	0	1	0	1	1	0	0	0.987814	6	1	53	11
4729195	3	2	4	3	3	0	1	0	1	0	0	0	0	0	0	0	0	0	0	0	0	0	0	0	0	0	0	0	0	0	0	0	0	0	0	0	0	0	0	0	1.14103	5	3	13	3
4743670	2	2	5	2	5	1	0	0	0	0	0	0	0	0	0	0	0	0	0	0	0	0	0	0	0	0	0	0	0	0	0	0	0	0	0	0	0	0	0	0	0.95644	6	5	6	2
4750266	4	1	4	2	1	0	0	1	1	0	1	1	0	1	0	1	0	0	0	0	0	0	1	0	1	0	0	0	0	0	0	0	0	0	1	0	1	1	0	0	0.783908	7	3	44	9
4753169	1	2	5	1	4	1	0	0	1	1	1	0	0	0	0	1	0	0	0	0	0	1	1	0	0	0	0	0	0	0	0	0	0	0	1	0	1	0	0	0	0.687305	11	9	4	1
4782379	4	1	5	1	4	0	0	1	1	0	0	0	0	0	0	0	0	0	0	0	0	0	0	0	0	0	0	0	0	0	0	0	0	0	0	0	0	0	0	0	1.57007	3	3	21	5
4793480	1	2	4	1	5	1	0	0	0	0	0	0	0	0	0	0	0	0	0	0	0	0	0	0	0	0	0	0	0	0	0	0	0	0	0	0	0	0	0	0	0.6446	4	4	5	2
4806027	4	2	3	1	5	0	0	1	1	0	1	1	1	0	0	0	0	0	0	0	0	0	0	1	0	0	0	0	0	0	0	0	0	0	1	0	0	1	0	0	0.93669	18	11	27	6
4816847	5	1	2	2	1	0	0	1	1	0	1	1	1	0	0	0	0	0	0	0	0	0	0	1	0	0	0	0	0	0	0	0	0	0	1	0	0	1	0	0	0.588132	18	10	52	11
4817465	5	2	2	2	2	0	0	1	0	0	0	0	0	0	0	0	0	0	0	0	0	0	0	0	0	0	0	0	0	0	0	0	0	0	0	0	0	0	0	0	0.588132	14	2	52	11
4833090	4	2	4	1	5	0	0	1	1	0	0	0	0	0	0	0	0	0	0	0	0	0	0	0	0	0	0	0	0	0	0	0	0	0	0	0	0	0	0	0	0.979562	12	7	32	7
4836233	4	1	4	2	4	0	1	0	1	0	1	1	1	1	1	0	0	0	0	0	0	0	0	1	1	0	0	0	0	0	0	0	0	0	1	1	0	1	0	0	1.26336	10	5	19	4
4838694	4	1	5	1	2	0	0	1	1	0	1	1	1	0	0	0	0	0	0	0	0	0	0	1	0	0	0	0	0	0	0	0	0	1	1	0	0	1	0	0	1.84252	13	10	42	9
4840251	1	2	3	1	3	1	0	0	1	0	0	0	0	0	0	0	0	0	0	0	0	0	0	0	0	0	0	0	0	0	0	0	0	0	0	0	0	0	0	0	0.553641	21	14	3	1
4843541	4	1	3	1	3	0	0	1	1	0	0	0	0	0	0	0	0	0	0	0	0	0	0	0	0	0	0	0	0	0	0	0	0	0	0	0	0	0	0	0	0.787143	10	2	39	8
4845825	4	1	2	3	3	0	1	0	1	0	1	1	0	1	0	0	0	0	0	0	0	0	0	0	1	0	0	0	0	0	0	0	0	0	1	0	0	1	0	0	1.38584	10	5	18	4
4846378	4	2	3	2	1	0	0	1	1	0	1	1	1	1	0	1	0	0	0	0	0	1	0	0	1	0	0	0	0	0	0	0	0	0	1	0	1	1	0	0	0.99407	9	3	42	9
4857793	2	2	3	2	3	1	0	0	0	1	0	1	0	0	0	0	0	0	0	0	0	0	0	0	1	0	0	0	0	0	0	0	0	0	0	0	0	1	0	0	1.2531	16	12	10	3
4864945	4	2	2	1	5	0	0	1	0	0	0	0	0	0	0	0	0	0	0	0	0	0	0	0	0	0	0	0	0	0	0	0	0	0	0	0	0	0	0	0	1.34207	15	1	24	5
4871943	6	2	6	1	4	0	0	1	0	0	1	0	0	0	0	1	0	0	0	0	0	1	0	0	0	0	0	0	0	0	0	0	0	0	1	0	1	0	0	0	1.14625	7	5	66	14
4879585	5	1	2	2	4	0	0	1	1	0	1	1	0	0	0	0	0	0	0	0	1	0	0	0	0	0	0	0	0	0	0	1	0	0	0	1	0	0	1	0	0.828241	9	3	45	10
4894218	4	1	2	1	3	0	0	1	1	0	1	1	1	0	0	0	0	0	0	0	0	0	0	1	0	0	0	0	0	0	0	0	0	0	1	0	0	1	0	0	0.616405	13	1	31	7
4907408	4	2	3	1	3	0	0	1	1	0	0	3	0	0	0	0	0	0	0	0	0	0	0	3	3	3	3	3	3	3	3	3	3	3	0	0	0	3	3	3	1.0939	25	2	30	7
4911026	4	2	4	2	5	0	0	1	1	0	1	1	0	1	0	0	0	0	0	0	0	0	0	0	1	0	0	0	0	0	0	0	0	0	1	0	0	1	0	0	0.76054	7	5	27	6
4913890	4	2	3	2	4	0	0	1	0	0	1	0	0	0	0	0	0	0	0	0	0	0	1	0	0	0	0	0	0	0	0	0	0	0	0	0	0	0	0	0	0.99407	14	9	42	9
4915783	6	1	6	2	1	0	0	1	1	0	3	3	3	3	3	3	3	3	3	3	3	3	3	3	3	3	3	3	3	3	3	3	3	3	3	3	3	3	3	3	0.998116	1	0	72	15
4931520	4	1	2	2	3	0	0	1	1	0	1	1	0	1	0	0	0	0	0	0	0	0	0	0	1	0	0	0	0	0	0	0	0	0	1	0	0	1	0	0	1.34207	14	1	24	5
4936057	6	2	6	5	1	0	0	1	1	0	0	0	0	0	0	0	0	0	0	0	0	0	0	0	0	0	0	0	0	0	0	0	0	0	0	0	0	0	0	0	0.998116	1	0	77	15
4936507	5	1	3	1	4	0	0	1	0	0	1	1	1	1	0	0	0	0	0	0	0	0	1	1	1	0	0	0	0	0	0	0	0	1	1	0	0	1	0	0	0.987814	13	4	52	11
4951329	5	2	6	2	1	0	0	1	1	0	0	0	0	0	0	0	0	0	0	0	0	0	0	0	0	0	0	0	0	0	0	0	0	0	0	0	0	0	0	0	1.00945	2	1	64	13
4952554	4	2	2	1	5	0	0	1	1	0	1	0	1	0	0	0	0	0	0	0	0	1	1	0	0	0	0	0	0	0	0	0	0	0	1	0	0	0	0	0	0.834847	7	0	35	8
4953118	4	1	5	2	1	0	0	1	0	0	1	1	1	1	0	1	0	0	0	0	0	0	1	1	1	0	1	0	0	0	0	0	0	1	1	0	1	1	0	1	2.06625	5	4	39	8
4967080	4	1	1	2	1	0	0	1	1	0	1	0	0	0	0	0	0	0	0	0	0	0	1	0	0	0	0	0	0	0	0	0	0	0	0	0	0	0	0	0	0.949201	4	1	35	8
4975486	2	2	5	2	1	1	0	0	0	0	1	1	1	0	0	0	0	0	0	0	0	0	0	1	0	0	0	0	0	0	0	0	0	0	1	0	0	1	0	0	0.95644	8	8	9	2
4990864	5	2	4	2	2	0	0	1	1	0	1	1	1	1	0	1	0	0	0	0	0	1	1	0	1	0	0	0	0	0	0	0	0	0	1	0	1	1	0	0	0.677358	20	3	50	11
4991183	5	2	2	1	1	0	0	1	0	0	1	1	0	1	0	0	0	0	0	0	0	0	0	0	1	0	0	0	0	0	0	0	0	0	1	0	0	1	0	0	1.27757	18	2	57	12
4994836	1	2	5	1	4	1	0	0	1	0	0	0	0	0	0	0	0	0	0	0	0	0	0	0	0	0	0	0	0	0	0	0	0	0	0	0	0	0	0	0	0.687305	5	5	3	1
5006446	4	1	3	2	1	0	0	1	0	0	0	0	0	0	0	0	0	0	0	0	0	0	0	0	0	0	0	0	0	0	0	0	0	0	0	0	0	0	0	0	0.93669	10	3	25	6
5049412	5	1	2	2	3	0	0	1	1	0	1	1	0	1	0	1	0	0	0	0	0	1	0	0	1	0	0	0	0	0	0	0	0	0	1	0	1	1	0	0	0.828241	4	1	49	10
5070434	4	1	2	1	4	0	0	1	1	0	1	1	1	0	0	0	0	0	0	0	0	0	0	1	0	0	0	0	0	0	0	0	0	0	1	0	0	1	0	0	0.797316	11	10	28	6
5074156	4	2	3	1	3	0	0	1	0	0	1	1	1	0	0	0	0	0	0	0	0	0	0	1	0	0	0	0	0	0	0	0	0	0	1	0	0	1	0	0	1.0939	16	7	33	7
5091442	4	1	2	1	3	0	0	1	1	0	1	1	0	1	0	0	0	0	0	0	0	0	0	0	1	0	0	0	0	0	0	0	0	0	1	0	0	1	0	0	0.834847	9	2	39	8
5096497	5	1	2	2	5	0	0	1	1	0	1	1	0	1	0	1	0	0	0	0	0	1	1	0	1	0	0	0	0	0	0	0	1	1	1	0	1	1	0	0	0.588132	8	5	54	11
5098134	6	1	6	2	4	0	0	1	1	0	1	1	0	1	0	0	0	0	0	0	0	0	0	0	1	0	0	0	0	0	0	0	0	0	1	0	0	1	0	0	1.14625	5	5	65	14
5098293	5	1	5	1	1	0	0	1	0	0	1	1	0	1	1	0	0	0	0	0	0	0	0	0	1	0	0	0	0	0	0	0	0	0	1	1	0	1	0	0	1.14092	11	5	55	12
5102184	5	1	1	1	5	0	0	1	1	0	0	0	0	0	0	0	0	0	0	0	0	0	0	0	0	0	0	0	0	0	0	0	0	0	0	0	0	0	0	0	1.26948	11	4	49	10
5108446	3	1	4	3	5	0	1	0	1	0	1	1	1	0	0	0	0	0	0	0	0	1	0	0	1	0	0	0	0	0	0	0	0	0	1	0	0	1	0	0	1.14103	13	5	13	3
5110937	4	2	4	2	2	0	0	1	1	0	0	1	0	0	0	0	0	0	0	0	0	0	0	0	1	0	0	0	0	0	0	0	0	0	0	0	0	1	0	0	0.979562	10	3	32	7
5111669	4	2	4	1	4	0	1	0	1	0	1	0	0	0	0	0	0	0	0	0	0	1	0	0	0	0	0	0	0	0	0	0	0	0	1	0	0	0	0	0	1.78187	16	2	21	5
5114307	4	2	3	2	5	0	0	1	1	0	1	1	1	1	0	0	0	0	0	0	0	0	0	1	1	0	0	0	0	0	0	0	0	0	1	0	0	1	0	0	1.06724	13	0	24	5
5119020	5	2	6	1	1	0	0	1	0	0	1	0	1	0	0	1	0	1	0	0	0	1	0	0	0	0	0	0	0	0	0	0	0	0	1	1	1	0	0	0	1.00945	14	3	62	13
5152618	4	2	6	3	3	0	0	1	1	0	0	0	0	0	0	0	0	0	0	0	0	0	0	0	0	0	0	0	0	0	0	0	0	0	0	0	0	0	0	0	0.972754	7	1	38	8
5154543	6	2	6	2	1	0	0	1	0	0	1	1	0	0	0	1	0	0	1	0	0	0	0	0	0	0	0	0	0	1	0	0	0	0	0	0	1	0	0	1	0.998116	16	6	74	15
5154753	1	2	4	2	1	1	0	0	1	0	1	0	0	0	0	0	0	0	0	0	0	0	1	0	0	0	0	0	0	0	0	0	0	0	0	0	0	0	0	0	0.680564	15	5	2	1
5155936	4	1	2	1	4	0	0	1	0	0	0	1	0	0	0	0	0	0	0	0	0	0	0	0	0	0	0	0	0	0	0	0	0	1	0	0	0	0	0	0	0.616405	1	1	31	7
5157498	1	2	4	1	4	1	0	0	1	0	0	0	0	0	0	0	0	0	0	0	0	0	0	0	0	0	0	0	0	0	0	0	0	0	0	0	0	0	0	0	0.680564	8	5	3	1
5181851	5	1	4	2	1	0	0	1	0	0	0	0	0	0	0	0	0	0	0	0	0	0	0	0	0	0	0	0	0	0	0	0	0	0	0	0	0	0	0	0	0.677358	9	3	52	11
5182677	4	1	2	2	1	0	0	1	1	0	1	1	1	0	0	0	0	0	0	0	0	0	0	1	0	0	0	0	0	0	0	0	0	0	1	0	0	1	0	0	0.797316	1	1	25	6
5182799	6	2	6	2	3	0	0	1	1	0	1	1	1	0	0	0	0	0	0	0	0	0	0	1	0	0	0	0	0	0	0	0	0	0	1	0	0	1	0	0	0.998116	1	1	70	15
5189270	4	1	1	2	3	0	0	1	1	0	1	1	0	1	0	1	0	0	0	0	0	0	0	0	1	0	0	0	0	0	0	0	0	0	1	0	1	1	0	0	1.868	4	3	29	6
5207333	5	2	4	1	4	0	0	1	1	0	1	1	1	1	0	0	0	1	1	0	0	1	0	1	1	0	0	0	0	1	0	0	0	0	1	1	1	1	0	1	0.739296	7	3	46	10
5226792	1	2	3	1	4	1	0	0	0	0	1	0	1	0	0	0	0	0	0	0	0	0	0	0	0	0	0	0	0	0	0	0	0	0	1	0	0	0	0	0	0.553641	8	2	1	1
5244741	5	2	4	2	1	0	0	1	0	0	1	1	1	1	0	0	0	0	0	0	0	0	0	1	1	0	0	0	0	0	0	1	0	0	1	0	0	1	1	0	0.739296	12	7	47	10
5253047	5	2	2	1	1	0	0	1	0	0	1	1	0	1	0	0	0	0	0	0	0	0	0	0	1	0	0	0	0	0	0	0	0	0	1	0	0	1	0	0	0.588132	42	29	50	11
5270801	5	1	2	1	2	0	0	1	1	0	0	0	0	0	0	0	0	0	0	0	0	0	0	0	0	0	0	0	0	0	0	0	0	0	0	0	0	0	0	0	1.27757	8	1	56	12
5271000	4	1	3	1	3	0	0	1	1	0	0	1	0	0	0	0	0	0	0	0	0	0	0	1	0	0	0	0	0	0	0	0	0	0	0	0	0	1	0	0	0.787143	55	25	39	8
5271452	4	1	5	2	3	0	1	0	1	0	1	1	0	1	0	0	0	0	0	0	0	0	0	0	1	0	0	0	0	0	0	0	0	0	1	0	0	1	0	0	1.57007	15	11	20	5
5271890	4	1	2	1	1	0	0	1	1	0	0	1	0	0	0	0	0	0	0	0	0	0	0	0	1	0	0	0	0	0	0	0	0	0	0	0	0	1	0	0	0.834847	29	19	37	8
5273501	4	1	3	1	1	0	0	1	1	0	1	1	1	0	1	1	0	0	0	0	0	0	0	1	0	0	0	0	0	0	0	0	0	0	1	1	1	1	0	0	0.99407	8	3	40	9
5308051	6	1	6	2	5	0	0	1	1	0	0	0	0	0	0	0	0	0	0	0	0	0	0	0	0	0	0	0	0	0	0	0	0	0	0	0	0	0	0	0	0.998116	22	15	91	15
5309905	4	1	5	2	3	0	0	1	1	0	0	0	0	0	0	0	0	0	0	0	0	0	0	0	0	0	0	0	0	0	0	0	0	0	0	0	0	0	0	0	2.06625	9	4	38	8
5340241	4	1	2	1	4	0	0	1	1	0	0	0	0	0	0	0	0	0	0	0	0	0	0	0	0	0	0	0	0	0	0	0	0	0	0	0	0	0	0	0	0.797316	1	1	29	6
5348125	4	2	4	2	4	0	0	1	1	0	1	1	0	1	0	0	0	0	0	0	0	0	0	0	1	0	0	0	0	0	0	0	0	0	1	0	0	1	0	0	0.783908	23	6	43	9
5349202	4	1	2	1	1	0	0	1	1	0	1	1	0	1	0	0	0	0	0	0	0	0	0	0	1	0	0	0	0	0	0	0	0	0	1	0	0	1	0	0	0.616405	30	15	34	7
5349454	5	1	3	2	1	0	0	1	1	0	1	1	1	0	0	0	0	0	0	0	0	0	0	1	0	0	0	0	0	0	0	0	0	0	1	0	0	1	0	0	0.838257	5	3	48	10
5358022	4	2	2	1	3	0	0	1	1	0	0	1	0	0	0	0	0	0	0	0	0	0	0	1	0	0	0	0	0	0	0	0	0	0	0	0	0	1	0	0	0.797316	6	1	28	6
5358714	6	2	6	1	1	0	0	1	0	0	1	1	1	0	0	0	0	0	0	0	0	0	0	1	0	0	0	0	0	0	0	0	0	0	1	0	0	1	0	0	0.998116	4	1	72	15
5366992	1	2	5	1	1	1	0	0	1	0	0	0	0	0	0	0	0	0	0	0	0	0	0	0	0	0	0	0	0	0	0	0	0	0	0	0	0	0	0	0	0.687305	6	4	1	1
5367053	5	2	2	1	5	0	0	1	1	0	0	0	0	0	0	0	0	0	0	0	0	0	0	0	0	0	0	0	0	0	0	0	0	0	0	0	0	0	0	0	1.27757	15	4	58	12
5367330	6	2	6	1	4	0	0	1	1	0	1	1	0	0	0	1	0	0	0	0	0	0	1	0	0	0	1	0	0	0	0	0	0	1	0	0	1	0	0	1	0.998116	1	0	78	15
5403329	4	2	1	2	1	0	0	1	0	1	0	0	0	0	0	0	0	0	0	0	0	0	0	0	0	0	0	0	0	0	0	0	0	0	0	0	0	0	0	0	1.08709	1	0	42	9
5404257	5	2	3	2	4	0	0	1	1	0	1	1	1	0	0	0	0	0	0	0	0	0	0	1	0	0	0	0	0	0	0	0	0	0	1	0	0	1	0	0	0.838257	5	1	48	10
5404441	5	1	4	2	5	0	0	1	1	0	0	0	0	0	0	0	0	0	0	0	0	0	0	0	0	0	0	0	0	0	0	0	0	0	0	0	0	0	0	0	0.739296	17	8	48	10
5407093	5	2	2	2	5	0	0	1	1	0	0	0	0	0	0	0	0	0	0	0	0	0	0	0	0	0	0	0	0	0	0	0	0	0	0	0	0	0	0	0	0.828241	14	6	45	10
5424886	2	1	3	1	4	1	0	0	1	0	1	0	0	1	0	0	0	0	0	0	0	1	0	0	0	0	0	0	0	0	0	0	0	0	1	0	0	0	0	0	0.84643	17	8	6	2
5446695	6	2	6	1	2	0	0	1	1	0	0	0	0	0	0	0	0	0	0	0	0	0	0	0	0	0	0	0	0	0	0	0	0	0	0	0	0	0	0	0	1.14625	53	15	67	14
5462716	5	1	1	2	2	0	0	1	0	0	0	0	0	0	0	0	0	0	0	0	0	0	0	0	0	0	0	0	0	0	0	0	0	0	0	0	0	0	0	0	1.45634	10	0	55	12
5468401	5	1	3	2	2	0	0	1	0	0	1	1	0	1	0	0	0	0	0	0	0	0	1	0	1	0	0	0	0	0	0	0	0	0	1	0	0	1	0	0	0.987814	11	1	50	11
5473142	2	1	3	1	5	1	0	0	1	0	0	0	0	0	0	0	0	0	0	0	0	0	0	0	0	0	0	0	0	0	0	0	0	0	0	0	0	0	0	0	0.84643	8	8	8	2
5480252	6	1	6	3	5	0	0	1	0	0	0	1	0	0	0	0	0	0	0	0	0	0	0	0	1	0	0	0	0	0	0	0	0	0	0	0	0	1	0	0	0.998116	27	25	89	15
5481403	1	2	3	1	2	1	0	0	1	0	0	1	0	0	0	0	0	0	0	0	0	0	0	1	0	0	0	0	0	0	0	1	0	0	0	0	0	1	1	0	0.553641	6	6	3	1
5494820	2	1	4	1	4	1	0	0	0	0	1	1	0	0	0	0	0	0	0	0	0	1	0	0	1	0	0	0	0	0	0	0	0	0	1	0	0	1	0	0	0.6446	24	16	7	2
5495337	4	1	3	2	2	0	0	1	0	0	1	1	0	1	0	0	0	0	0	0	0	0	0	0	1	0	0	0	0	0	0	0	0	0	1	0	0	1	0	0	0.99407	10	6	44	9
5515170	4	2	3	2	1	0	0	1	1	0	0	0	0	0	0	0	0	0	0	0	0	0	0	0	0	0	0	0	0	0	0	0	0	0	0	0	0	0	0	0	0.99407	7	2	44	9
5535741	4	2	2	2	5	0	0	1	1	0	1	0	0	0	0	0	0	0	0	0	0	0	1	0	0	0	0	0	0	0	0	0	0	0	0	0	0	0	0	0	0.846403	8	1	42	9
5558259	4	2	3	1	2	0	0	1	1	0	1	0	0	0	0	0	0	0	0	0	0	0	1	0	0	0	0	0	0	0	0	0	0	0	0	0	0	0	0	0	0.787143	2	2	35	8
5558533	4	1	4	1	4	0	0	1	1	0	0	0	0	0	0	0	0	0	0	0	0	0	0	0	0	0	0	0	0	0	0	0	0	0	0	0	0	0	0	0	0.979562	12	6	34	7
5587872	6	2	6	1	4	0	0	1	1	0	1	1	0	1	0	0	0	0	0	0	0	0	1	0	1	0	0	0	0	0	0	0	0	0	1	0	0	1	0	0	0.998116	8	8	79	15
5597416	5	2	3	2	5	0	0	1	1	0	1	1	1	0	0	0	0	0	0	0	0	0	0	1	0	0	0	0	0	0	0	0	0	0	1	0	0	1	0	0	0.987814	11	2	50	11
5605092	2	2	4	2	5	1	0	0	1	0	1	0	0	0	0	0	0	0	0	0	0	1	0	0	0	0	0	0	0	0	0	0	0	0	1	0	0	0	0	0	1.14103	7	4	10	3
5607742	3	1	5	2	1	0	1	0	0	0	1	1	1	0	0	1	0	0	0	0	0	1	1	1	0	0	0	0	0	0	0	0	0	1	1	0	1	1	0	0	1.56607	8	4	16	4
5618131	3	1	4	2	3	1	0	0	1	0	1	1	0	0	1	0	0	0	0	0	0	0	1	0	0	1	0	0	0	0	0	0	0	1	0	1	0	0	1	0	1.14103	5	4	12	3
5620378	5	1	3	1	4	0	0	1	1	0	0	0	0	0	0	0	0	0	0	0	0	0	0	0	0	0	0	0	0	0	0	0	0	0	0	0	0	0	0	0	0.987814	20	3	53	11
5636551	1	1	3	1	4	1	0	0	1	0	0	0	0	0	0	0	0	0	0	0	0	0	0	0	0	0	0	0	0	0	0	0	0	0	0	0	0	0	0	0	0.553641	22	19	1	1
5664923	3	1	4	3	3	0	1	0	1	0	1	0	1	1	0	0	0	0	0	0	0	1	0	0	0	0	0	0	0	0	0	0	0	0	1	0	0	0	0	0	1.14103	10	5	13	3
5665091	3	1	4	3	3	0	1	0	0	0	1	0	0	0	0	0	0	0	0	0	0	1	1	0	0	0	0	0	0	0	0	0	0	0	1	0	0	0	0	0	1.14103	8	6	13	3
5673990	4	1	2	1	4	0	0	1	1	0	1	1	1	1	0	0	0	0	0	0	0	0	0	1	1	0	0	0	0	0	0	0	0	0	1	0	0	1	0	0	0.834847	23	14	39	8
5679660	5	1	6	2	3	0	0	1	0	0	1	0	0	0	0	1	0	0	0	0	0	0	1	0	0	0	0	0	0	0	0	0	0	0	0	0	1	0	0	0	1.00945	6	4	63	13
5684000	4	2	2	2	1	0	0	1	0	0	1	1	0	1	0	0	0	0	0	0	0	0	0	0	1	0	0	0	0	0	0	0	0	0	1	0	0	1	0	0	0.846403	6	4	44	9
5691053	1	1	3	1	2	1	0	0	1	0	0	0	0	0	0	0	0	0	0	0	0	0	0	0	0	0	0	0	0	0	0	0	0	0	0	0	0	0	0	0	0.84643	12	4	5	2
5695043	4	1	1	1	3	0	0	1	1	0	0	0	0	0	0	0	0	0	0	0	0	0	0	0	0	0	0	0	0	0	0	0	0	0	0	0	0	0	0	0	1.868	34	25	28	6
5705895	4	2	2	2	1	0	0	1	0	0	1	0	0	0	1	1	0	0	0	0	0	0	0	0	0	0	0	0	0	0	0	0	0	0	0	1	1	0	0	0	0.616405	6	1	32	7
5723971	5	2	4	1	3	0	0	1	1	0	1	1	1	0	0	1	0	1	0	0	0	0	0	0	0	0	0	0	1	0	0	0	0	0	1	1	1	0	1	0	0.739296	1	1	48	10
5726606	5	2	2	2	1	0	0	1	0	0	0	1	0	0	0	0	0	0	0	0	0	0	0	0	1	0	0	0	0	0	0	0	0	0	0	0	0	1	0	0	1.27757	15	7	58	12
5746002	1	2	4	1	2	1	0	0	1	0	1	1	1	0	0	0	0	0	0	0	0	0	0	0	0	0	0	0	0	0	0	0	0	1	1	0	0	0	0	0	0.6446	8	5	5	2
5747334	3	2	4	2	1	0	1	0	1	1	1	1	0	0	0	0	0	0	0	0	0	1	1	0	0	0	0	0	0	0	0	0	0	1	1	0	0	0	0	0	1.26336	5	5	16	4
5748805	1	1	4	2	4	1	0	0	1	0	0	0	0	0	0	0	0	0	0	0	0	0	0	0	0	0	0	0	0	0	0	0	0	0	0	0	0	0	0	0	0.680564	5	4	0	1
5748877	1	1	3	1	1	1	0	0	1	0	1	0	1	0	0	0	0	0	0	0	0	0	0	0	0	0	0	0	0	0	0	0	0	0	1	0	0	0	0	0	0.553641	15	10	0	1
5752470	4	1	4	1	5	0	0	1	1	0	0	0	0	0	0	0	0	0	0	0	0	0	0	0	0	0	0	0	0	0	0	0	0	0	0	0	0	0	0	0	0.783908	3	2	40	9
5753668	4	1	4	1	4	0	0	1	0	0	0	1	0	0	0	0	0	0	0	0	0	0	0	1	1	0	0	0	0	0	0	0	0	0	0	0	0	1	0	0	0.76054	17	11	26	6
5785327	2	1	3	2	4	1	0	0	0	0	0	1	0	0	0	0	0	0	0	0	0	0	0	1	0	0	0	0	0	0	0	0	0	0	0	0	0	1	0	0	1.2531	16	15	10	3
5785341	5	2	6	2	5	0	0	1	0	0	1	1	1	1	0	0	0	0	0	0	0	0	0	0	1	0	0	0	0	0	0	0	0	0	1	0	0	1	0	0	1.00945	5	3	62	13
5786292	5	2	6	1	4	0	0	1	1	0	1	1	1	0	0	0	0	0	0	0	0	0	0	1	0	0	0	0	0	0	0	0	0	0	1	0	0	1	0	0	1.00945	1	1	64	13
5786399	5	1	6	2	1	0	0	1	1	0	1	0	0	0	0	1	0	0	0	0	0	0	1	0	0	0	0	0	0	0	0	0	0	0	0	0	1	0	0	0	1.00945	35	2	62	13
5789826	4	2	2	1	1	0	0	1	1	0	1	1	1	0	0	0	0	0	0	0	0	0	0	1	0	0	0	0	0	0	0	0	0	0	1	0	0	1	0	0	0.797316	8	2	27	6
5821391	1	1	3	2	2	1	0	0	0	0	0	0	0	0	0	0	0	0	0	0	0	0	0	0	0	0	0	0	0	0	0	0	0	0	0	0	0	0	0	0	0.553641	4	4	1	1
5852650	5	2	2	2	2	0	0	1	1	0	1	1	1	0	0	0	0	0	0	0	0	1	0	1	0	0	0	0	0	0	0	0	0	0	1	0	0	1	0	0	0.588132	27	1	52	11
5857750	5	2	5	1	5	0	0	1	0	0	1	1	0	1	0	0	0	0	0	0	0	0	1	0	1	1	0	0	0	0	0	0	0	0	1	0	0	1	1	0	1.02713	10	8	48	10
5860652	4	1	2	2	2	0	0	1	1	0	1	1	0	1	0	0	0	0	0	0	0	1	1	0	1	0	0	0	0	0	0	0	0	1	1	0	0	1	0	0	0.797316	3	3	29	6
5861875	6	2	6	1	5	0	0	1	0	0	0	0	0	0	0	0	0	0	0	0	0	0	0	0	0	0	0	0	0	0	0	0	0	0	0	0	0	0	0	0	0.998116	1	1	72	15
5870563	4	1	2	1	1	0	0	1	1	0	0	3	0	0	0	0	0	0	0	0	0	0	0	3	3	3	3	3	3	3	3	3	3	3	0	0	0	3	3	3	0.797316	17	15	27	6
5895916	4	1	5	1	1	0	0	1	1	0	1	3	0	0	0	1	0	0	0	0	0	1	0	3	3	3	3	3	3	3	3	3	3	3	1	0	1	3	3	3	0.752672	15	8	25	6
5897132	4	1	6	3	3	0	0	1	1	0	3	3	3	3	3	3	3	3	3	3	3	3	3	3	3	3	3	3	3	3	3	3	3	3	3	3	3	3	3	3	0.972754	12	6	39	8
5901440	4	1	3	1	4	0	0	1	0	0	1	1	1	1	0	0	0	0	0	0	0	0	0	1	1	0	0	0	0	0	0	0	0	0	1	0	0	1	0	0	0.787143	23	14	35	8
5903671	5	2	4	2	5	0	0	1	1	0	1	1	1	1	0	0	0	0	0	0	0	0	0	1	1	0	0	0	0	0	0	0	0	0	1	0	0	1	0	0	0.739296	13	6	48	10
5915679	5	1	1	2	1	0	0	1	0	0	1	1	0	1	0	0	0	0	0	0	0	0	0	0	1	0	0	0	0	0	0	0	0	0	1	0	0	1	0	0	0.989347	6	4	54	11
5929359	4	2	5	2	2	0	1	0	1	0	0	0	0	0	0	0	0	0	0	0	0	0	0	0	0	0	0	0	0	0	0	0	0	0	0	0	0	0	0	0	1.57007	32	10	21	5
5932735	2	1	3	1	1	1	0	0	1	0	1	1	1	1	0	0	0	0	0	0	0	1	0	1	1	0	0	0	0	0	0	0	0	0	1	0	0	1	0	0	0.84643	5	5	7	2
5935155	5	1	4	1	1	0	0	1	1	0	1	1	1	0	0	0	0	0	0	0	0	0	0	1	0	0	0	0	0	0	0	0	0	0	1	0	0	1	0	0	0.739296	20	3	48	10
5955402	5	1	2	2	1	0	0	1	1	0	0	0	0	0	0	0	0	0	0	0	0	0	0	0	0	0	0	0	0	0	0	0	0	0	0	0	0	0	0	0	1.27757	24	8	58	12
5963352	4	2	2	1	3	0	0	1	1	0	0	0	0	0	0	0	0	0	0	0	0	0	0	0	0	0	0	0	0	0	0	0	0	0	0	0	0	0	0	0	0.797316	12	2	27	6
5971683	5	1	3	1	3	0	0	1	1	0	1	1	1	0	0	0	0	0	0	0	0	0	1	1	0	0	0	0	0	0	0	0	0	0	1	0	0	1	0	0	0.838257	4	1	47	10
5974557	5	1	4	1	1	0	0	1	1	0	0	0	0	0	0	0	0	0	0	0	0	0	0	0	0	0	0	0	0	0	0	0	0	0	0	0	0	0	0	0	0.739296	13	1	45	10
6048491	4	2	1	1	4	0	0	1	1	0	0	0	0	0	0	0	0	0	0	0	0	0	0	0	0	0	0	0	0	0	0	0	0	0	0	0	0	0	0	0	1.08709	4	2	43	9
6069630	2	2	5	2	1	1	0	0	1	0	1	0	0	0	0	0	0	0	0	0	0	1	0	0	0	0	0	0	0	0	0	0	0	0	1	0	0	0	0	0	0.95644	12	4	6	2
6077570	4	1	4	2	2	0	0	1	1	0	1	1	0	1	0	0	0	0	0	0	0	0	0	0	1	0	0	0	0	0	0	0	0	0	1	0	0	1	0	0	0.979562	6	5	34	7
6079019	5	2	4	2	2	0	0	1	1	0	1	1	1	0	0	1	0	0	0	0	0	0	0	1	0	0	0	0	0	0	0	0	0	0	1	0	1	1	0	0	0.677358	17	10	50	11
6092089	4	2	1	1	3	0	0	1	0	0	0	0	0	0	0	0	0	0	0	0	0	0	0	0	0	0	0	0	0	0	0	0	0	0	0	0	0	0	0	0	1.868	8	4	28	6
6115053	4	2	3	1	1	0	0	1	1	0	1	0	0	0	0	1	0	0	0	0	0	0	0	0	0	0	0	0	0	0	0	0	0	0	0	0	1	0	0	0	0.787143	15	14	35	8
6158928	1	2	3	1	1	1	0	0	1	0	1	1	1	0	0	0	0	0	0	0	0	0	0	1	0	0	0	0	0	0	0	0	0	0	1	0	0	1	0	0	0.553641	13	7	2	1
6159040	2	1	4	1	4	1	0	0	1	0	0	0	0	0	0	0	0	0	0	0	0	0	0	0	0	0	0	0	0	0	0	0	0	0	0	0	0	0	0	0	0.6446	41	8	7	2
6163839	4	1	4	1	3	0	0	1	1	0	0	0	0	0	0	0	0	0	0	0	0	0	0	0	0	0	0	0	0	0	0	0	0	0	0	0	0	0	0	0	0.979562	6	3	34	7
6192757	4	2	3	1	4	0	0	1	0	0	0	0	0	0	0	0	0	0	0	0	0	0	0	0	0	0	0	0	0	0	0	0	0	0	0	0	0	0	0	0	0.99407	4	4	43	9
6193419	4	1	3	2	1	0	0	1	1	0	1	1	1	1	1	1	0	0	0	0	0	0	0	0	1	0	0	0	0	0	0	0	0	0	1	1	1	1	0	0	0.99407	6	1	41	9
6199813	4	1	2	2	3	0	0	1	0	0	0	0	0	0	0	0	0	0	0	0	0	0	0	0	0	0	0	0	0	0	0	0	0	0	0	0	0	0	0	0	0.797316	5	1	29	6
6234373	4	1	3	2	5	0	0	1	1	0	1	0	0	0	0	0	0	0	0	0	0	0	1	0	0	0	0	0	0	0	0	0	0	0	0	0	0	0	0	0	1.06724	20	15	23	5
6279604	4	2	1	2	5	0	0	1	1	0	1	1	1	0	0	0	0	0	0	0	0	0	0	1	0	0	0	0	0	0	0	0	0	0	1	0	0	1	0	0	1.868	12	1	25	6
6279626	4	1	4	1	2	0	0	1	1	0	0	0	0	0	0	0	0	0	0	0	0	0	0	0	0	0	0	0	0	0	0	0	0	0	0	0	0	0	0	0	0.783908	4	1	44	9
6283488	4	2	4	2	5	0	1	0	1	0	0	1	0	0	0	0	0	0	0	0	0	0	0	0	1	0	0	0	0	0	0	0	0	0	0	0	0	1	0	0	1.26336	15	2	19	4
6284017	5	1	2	2	2	0	0	1	0	0	0	0	0	0	0	0	0	0	0	0	0	0	0	0	0	0	0	0	0	0	0	0	0	0	0	0	0	0	0	0	1.27757	7	4	59	12
6284990	6	2	6	3	1	0	0	1	1	0	0	0	0	0	0	0	0	0	0	0	0	0	0	0	0	0	0	0	0	0	0	0	0	0	0	0	0	0	0	0	0.998116	1	1	72	15
6285265	5	2	2	1	5	0	0	1	1	0	0	1	0	0	0	0	0	0	0	0	0	0	0	0	1	0	0	0	0	0	0	0	0	0	0	0	0	1	0	0	5.59498	10	4	60	13
6285840	2	2	5	2	5	1	0	0	1	0	1	1	1	1	0	0	0	0	0	0	0	0	1	1	1	0	0	0	0	0	0	0	0	0	1	0	0	1	0	0	0.95644	13	12	7	2
6292826	4	1	1	1	1	0	0	1	1	0	0	0	0	0	0	0	0	0	0	0	0	0	0	0	0	0	0	0	0	0	0	0	0	0	0	0	0	0	0	0	1.868	12	0	29	6
6299603	4	1	2	1	2	0	0	1	1	0	0	0	0	0	0	0	0	0	0	0	0	0	0	0	0	0	0	0	0	0	0	0	0	0	0	0	0	0	0	0	0.846403	13	0	44	9
6304415	1	1	3	1	5	1	0	0	1	0	0	1	0	0	0	0	0	0	0	0	0	0	0	0	1	0	0	0	0	0	0	0	0	0	0	0	0	1	0	0	0.553641	14	13	2	1
6306251	4	1	2	1	4	0	0	1	0	0	0	0	0	0	0	0	0	0	0	0	0	0	0	0	0	0	0	0	0	0	0	0	0	0	0	0	0	0	0	0	0.846403	6	3	41	9
6335540	3	1	5	2	3	0	1	0	0	0	0	1	0	0	0	0	0	0	0	0	0	0	0	1	0	0	0	0	0	0	0	0	0	1	0	0	0	1	0	0	1.56607	18	7	17	4
6338578	5	1	2	2	5	0	0	1	0	0	1	1	0	1	0	0	0	0	0	0	0	0	0	0	1	0	0	0	0	0	0	0	0	0	1	0	0	1	0	0	0.588132	3	2	53	11
6358395	4	1	2	1	5	0	0	1	1	0	0	0	0	0	0	0	0	0	0	0	0	0	0	0	0	0	0	0	0	0	0	0	0	0	0	0	0	0	0	0	1.34207	28	2	23	5
6366653	2	2	4	1	2	1	0	0	1	0	1	0	0	0	0	1	0	0	0	0	0	1	1	0	0	0	0	0	0	0	0	0	0	0	1	0	1	0	0	0	0.6446	8	5	9	2
6438468	4	1	5	1	3	0	0	1	1	0	1	0	1	0	0	1	0	0	0	0	0	0	0	0	0	0	0	0	0	0	0	0	0	0	1	0	1	0	0	0	1.57007	44	13	24	5
6438620	4	1	5	1	2	0	0	1	1	0	0	0	0	0	0	0	0	0	0	0	0	0	0	0	0	0	0	0	0	0	0	0	0	0	0	0	0	0	0	0	1.84252	20	4	40	9
6439809	6	2	6	3	2	0	0	1	1	0	0	0	0	0	0	0	0	0	0	0	0	0	0	0	0	0	0	0	0	0	0	0	0	0	0	0	0	0	0	0	0.998116	10	10	75	15
6465951	2	2	5	1	4	1	0	0	1	0	1	1	1	0	0	0	0	0	0	0	0	1	0	1	0	0	0	0	0	0	0	0	0	0	1	0	0	1	0	0	2.28582	9	6	10	3
6489487	3	1	5	1	1	1	0	0	1	0	1	0	0	0	0	1	0	0	0	0	0	1	1	0	0	0	0	0	0	0	0	0	0	0	1	0	1	0	0	0	2.28582	27	23	12	3
6492336	5	1	6	2	1	0	0	1	0	0	1	0	0	0	0	0	0	0	0	0	0	1	0	0	0	0	0	0	0	0	0	0	0	0	1	0	0	0	0	0	1.00945	6	5	64	13
6592267	4	2	2	1	4	0	0	1	0	0	1	1	0	0	0	0	0	0	0	0	0	0	1	0	0	0	0	0	0	0	0	0	0	1	0	0	0	0	0	0	0.797316	25	7	29	6
6592486	5	1	2	2	4	0	0	1	1	0	0	0	0	0	0	0	0	0	0	0	0	0	0	0	0	0	0	0	0	0	0	0	0	0	0	0	0	0	0	0	0.588132	15	5	53	11
6592504	5	1	2	1	3	0	0	1	1	0	1	1	1	1	0	1	0	0	1	0	0	0	1	1	1	0	1	0	0	1	0	0	0	1	1	0	1	1	0	1	0.828241	23	5	47	10
6632546	4	2	2	1	1	0	0	1	1	0	0	1	0	0	0	0	0	0	0	0	0	0	0	1	0	0	0	0	0	0	0	0	0	0	0	0	0	1	0	0	0.846403	22	2	43	9
6642915	4	2	3	3	2	0	0	1	1	0	1	0	0	0	0	0	0	0	0	0	0	0	1	0	0	0	0	0	0	0	0	0	0	0	0	0	0	0	0	0	0.99407	3	0	43	9
6695171	6	2	6	2	1	0	0	1	1	0	0	0	0	0	0	0	0	0	0	0	0	0	0	0	0	0	0	0	0	0	0	0	0	0	0	0	0	0	0	0	1.14625	5	1	67	14
6704736	6	2	6	2	4	0	0	1	0	0	0	0	0	0	0	0	0	0	0	0	0	0	0	0	0	0	0	0	0	0	0	0	0	0	0	0	0	0	0	0	0.998116	15	3	89	15
6731743	5	1	3	1	2	0	0	1	1	0	1	1	0	1	1	1	0	0	0	0	0	0	0	0	1	0	0	0	0	0	0	0	0	0	1	1	1	1	0	0	6.45138	12	4	63	13
6734505	5	2	6	1	2	0	0	1	0	0	1	1	0	1	0	0	0	0	0	0	0	0	0	0	1	0	0	0	0	0	0	0	0	0	1	0	0	1	0	0	1.00945	7	5	63	13
6752318	4	2	4	1	4	0	0	1	0	0	1	1	0	1	0	0	0	0	0	0	0	0	0	0	1	0	0	0	0	0	0	0	0	0	1	0	0	1	0	0	0.997661	11	3	36	8
6759309	6	1	6	2	5	0	0	1	0	0	0	0	0	0	0	0	0	0	0	0	0	0	0	0	0	0	0	0	0	0	0	0	0	0	0	0	0	0	0	0	1.14625	1	1	69	14
6760513	4	2	4	1	1	0	0	1	1	0	1	1	0	1	0	1	0	0	0	0	0	0	1	0	1	0	0	0	0	0	0	0	0	0	1	0	1	1	0	0	0.76054	13	1	26	6
6761279	5	1	4	2	3	0	0	1	1	0	1	0	0	0	0	1	0	1	0	0	0	0	1	0	0	0	0	0	0	0	0	0	0	0	0	1	1	0	0	0	0.739296	12	6	46	10
6796492	2	1	5	1	1	1	0	0	0	0	0	0	0	0	0	0	0	0	0	0	0	0	0	0	0	0	0	0	0	0	0	0	0	0	0	0	0	0	0	0	0.95644	17	15	8	2
6796651	6	1	6	1	1	0	0	1	1	0	0	0	0	0	0	0	0	0	0	0	0	0	0	0	0	0	0	0	0	0	0	0	0	0	0	0	0	0	0	0	1.14625	5	4	68	14
6818092	5	1	3	2	3	0	0	1	1	0	0	0	0	0	0	0	0	0	0	0	0	0	0	0	0	0	0	0	0	0	0	0	0	0	0	0	0	0	0	0	0.838257	11	8	48	10
6818542	5	1	2	2	3	0	0	1	1	0	1	1	0	1	0	0	0	0	0	0	0	0	0	0	1	0	0	0	0	0	0	0	0	0	1	0	0	1	0	0	1.27757	10	3	57	12
6818740	5	1	2	1	5	0	0	1	1	0	0	0	0	0	0	0	0	0	0	0	0	0	0	0	0	0	0	0	0	0	0	0	0	0	0	0	0	0	0	0	1.27757	2	2	58	12
6820378	4	1	4	1	5	0	0	1	1	0	1	1	1	1	1	1	0	0	0	0	0	0	1	1	0	1	0	0	0	0	0	0	0	0	1	1	1	1	1	0	0.76054	32	17	25	6
6840799	5	2	6	1	1	0	0	1	1	0	0	0	0	0	0	0	0	0	0	0	0	0	0	0	0	0	0	0	0	0	0	0	0	0	0	0	0	0	0	0	1.00945	3	2	61	13
6862280	4	1	5	1	5	0	0	1	1	0	1	0	0	0	0	1	0	0	0	0	0	0	1	0	0	0	0	0	0	0	0	0	0	0	0	0	1	0	0	0	2.06625	35	15	39	8
6864569	2	2	4	1	3	1	0	0	1	0	1	1	1	0	0	0	0	0	0	0	0	0	0	1	0	0	0	0	0	0	0	0	0	0	1	0	0	1	0	0	1.14103	8	7	11	3
6901629	4	1	4	1	4	0	1	0	0	0	1	1	0	1	0	0	0	0	0	0	0	0	0	0	1	0	0	0	0	0	0	0	0	0	1	0	0	1	0	0	1.78187	30	20	21	5
6908246	5	1	3	2	1	0	0	1	0	0	0	0	0	0	0	0	0	0	0	0	0	0	0	0	0	0	0	0	0	0	0	0	0	0	0	0	0	0	0	0	0.838257	2	2	45	10
6965578	4	2	2	2	5	0	0	1	0	0	1	1	1	1	0	0	0	0	0	0	0	1	1	1	1	0	0	0	0	0	0	0	0	0	1	0	0	1	0	0	0.616405	10	3	32	7
6965675	4	2	2	2	2	0	1	0	1	0	1	0	0	0	0	0	0	0	0	0	0	1	0	0	0	0	0	0	0	0	0	0	0	0	1	0	0	0	0	0	1.38584	2	2	19	4
6965873	5	2	6	1	3	0	0	1	1	0	0	0	0	0	0	0	0	0	0	0	0	0	0	0	0	0	0	0	0	0	0	0	0	0	0	0	0	0	0	0	1.00945	17	4	61	13
6966340	4	1	3	1	1	0	0	1	1	0	1	1	0	1	0	1	0	0	0	0	0	0	0	0	1	0	0	0	0	0	0	0	0	0	1	0	1	1	0	0	1.0939	11	4	30	7
6966410	6	1	6	3	6	0	0	1	1	0	1	1	1	0	0	0	0	0	0	0	0	0	0	1	0	0	0	0	0	0	0	0	0	0	1	0	0	1	0	0	1.14625	15	11	68	14
6966829	4	1	3	1	3	0	0	1	1	0	1	0	0	0	0	0	0	0	0	0	0	0	1	0	0	0	0	0	0	0	0	0	0	0	0	0	0	0	0	0	1.06724	8	3	22	5
7015799	4	2	5	1	5	0	0	1	1	0	1	1	1	1	0	1	0	0	0	0	0	0	0	1	0	0	1	0	0	0	0	0	0	0	1	0	1	1	0	1	1.62662	11	4	30	7
7032876	6	2	6	1	5	0	0	1	1	0	0	0	0	0	0	0	0	0	0	0	0	0	0	0	0	0	0	0	0	0	0	0	0	0	0	0	0	0	0	0	0.998116	1	0	70	15
7067882	6	1	6	2	6	0	0	1	0	0	0	0	0	0	0	0	0	0	0	0	0	0	0	0	0	0	0	0	0	0	0	0	0	0	0	0	0	0	0	0	0.998116	0	0	86	15
7069067	4	2	4	1	1	0	0	1	1	0	1	1	0	1	0	1	0	0	0	0	0	1	1	0	1	0	0	0	0	0	0	0	0	1	1	0	1	1	0	0	0.783908	15	11	40	9
7070376	4	2	3	1	1	0	0	1	0	1	0	1	0	0	0	0	0	0	0	0	0	0	0	1	0	0	0	0	0	0	0	0	0	0	0	0	0	1	0	0	1.0939	14	13	33	7
7087305	4	2	5	1	4	0	0	1	1	0	1	1	1	0	0	0	0	0	0	0	0	0	0	1	0	0	0	0	0	0	0	0	0	0	1	0	0	1	0	0	1.62662	9	3	34	7
7161366	5	2	2	2	3	0	0	1	0	0	1	1	1	1	0	0	0	0	0	0	0	0	0	1	1	0	0	0	0	0	0	0	0	0	1	0	0	1	0	0	1.27757	14	12	59	12
7161837	6	2	6	2	3	0	0	1	0	0	0	0	0	0	0	0	0	0	0	0	0	0	0	0	0	0	0	0	0	0	0	0	0	0	0	0	0	0	0	0	0.998116	1	1	87	15
7161896	5	2	5	2	2	0	0	1	1	0	0	0	0	0	0	0	0	0	0	0	0	0	0	0	0	0	0	0	0	0	0	0	0	0	0	0	0	0	0	0	1.02713	40	9	49	10
7183937	1	2	3	2	3	1	0	0	1	0	0	0	0	0	0	0	0	0	0	0	0	0	0	0	0	0	0	0	0	0	0	0	0	0	0	0	0	0	0	0	0.553641	4	4	1	1
7191206	2	2	4	1	5	1	0	0	1	0	1	1	1	0	0	0	0	0	0	0	0	0	1	1	0	0	0	0	0	0	0	0	0	0	1	0	0	1	0	0	1.14103	29	11	10	3
7245447	6	1	6	2	4	0	0	1	1	0	1	0	0	0	0	0	0	0	1	0	0	0	0	0	0	0	0	0	0	0	0	0	0	0	0	0	1	0	0	0	0.998116	6	5	79	15
7265939	5	1	3	1	1	0	0	1	0	0	0	0	0	0	0	0	0	0	0	0	0	0	0	0	0	0	0	0	0	0	0	0	0	0	0	0	0	0	0	0	0.838257	10	5	49	10
7294229	3	1	3	2	1	0	1	0	1	0	1	1	0	1	1	1	0	0	0	0	0	1	0	0	1	1	0	0	0	0	0	0	0	0	1	1	1	1	1	0	1.2531	10	10	14	3
7294292	5	1	6	3	3	0	0	1	1	0	0	0	0	0	0	0	0	0	0	0	0	0	0	0	0	0	0	0	0	0	0	0	0	0	0	0	0	0	0	0	1.00945	1	1	60	13
7294380	3	1	5	2	3	0	1	0	1	0	1	1	1	1	1	1	0	0	0	0	0	0	0	1	1	0	0	0	0	0	0	0	0	0	1	1	1	1	0	0	1.56607	41	12	17	4
7294812	5	2	6	2	2	0	0	1	0	0	1	1	0	1	0	0	0	0	0	0	0	0	0	0	1	0	0	0	0	0	0	0	0	0	1	0	0	1	0	0	1.00945	51	8	64	13
7338997	5	1	2	1	1	0	0	1	0	0	0	0	0	0	0	0	0	0	0	0	0	0	0	0	0	0	0	0	0	0	0	0	0	0	0	0	0	0	0	0	1.27757	13	4	58	12
7351294	5	2	2	1	1	0	0	1	1	0	1	1	0	1	0	0	0	0	0	0	0	0	1	0	1	0	0	0	0	0	0	0	0	0	1	0	0	1	0	0	0.588132	11	1	53	11
7352355	6	2	6	4	2	0	0	1	1	0	0	0	0	0	0	0	0	0	0	0	0	0	0	0	0	0	0	0	0	0	0	0	0	0	0	0	0	0	0	0	0.998116	3	3	85	15
7420251	6	2	6	2	1	0	0	1	1	0	0	1	0	0	0	0	0	0	0	0	0	0	0	1	1	0	0	0	0	0	0	0	0	1	0	0	0	1	0	0	1.14625	16	11	66	14
7421430	6	2	6	3	5	0	0	1	0	0	0	0	0	0	0	0	0	0	0	0	0	0	0	0	0	0	0	0	0	0	0	0	0	0	0	0	0	0	0	0	0.998116	7	2	70	15
7422038	5	2	6	2	3	0	0	1	1	0	1	0	0	0	0	1	0	0	0	0	0	1	0	0	0	0	0	0	0	0	0	0	0	0	1	0	1	0	0	0	1.00945	6	2	62	13
7422588	4	1	3	2	1	0	0	1	1	0	1	1	0	1	0	0	0	0	0	0	0	0	0	0	1	0	0	0	0	0	0	0	0	0	1	0	0	1	0	0	1.06724	30	22	22	5
7489794	5	1	3	3	1	0	0	1	1	0	0	0	0	0	0	0	0	0	0	0	0	0	0	0	0	0	0	0	0	0	0	0	0	0	0	0	0	0	0	0	2.65914	15	4	57	12
7491448	1	1	4	1	1	1	0	0	1	0	1	1	0	1	0	0	0	0	0	0	0	0	0	0	1	0	0	0	0	0	0	0	0	0	1	0	0	1	0	0	0.680564	40	21	4	1
7532256	6	1	6	1	5	0	0	1	1	1	1	0	0	0	0	0	0	0	0	0	0	1	0	0	0	0	0	0	0	0	0	0	0	0	1	0	0	0	0	0	0.998116	24	12	90	15
7565179	5	1	6	1	1	0	0	1	1	0	0	0	0	0	0	0	0	0	0	0	0	0	0	0	0	0	0	0	0	0	0	0	0	0	0	0	0	0	0	0	1.00945	4	3	62	13
7623665	6	1	6	2	6	0	0	1	1	0	0	0	0	0	0	0	0	0	0	0	0	0	0	0	0	0	0	0	0	0	0	0	0	0	0	0	0	0	0	0	0.998116	2	2	77	15
7624182	5	2	4	1	3	0	0	1	1	0	1	1	1	0	0	1	0	0	0	0	0	0	1	1	0	0	0	0	0	0	0	0	0	0	1	0	1	1	0	0	0.739296	7	4	46	10
7624687	2	1	4	1	3	1	0	0	1	0	1	1	0	1	0	0	0	0	0	0	0	1	0	0	1	0	0	0	0	0	0	0	1	0	1	0	0	1	0	0	0.6446	24	17	9	2
7625188	4	2	3	2	3	0	0	1	1	0	1	1	1	1	0	0	0	0	0	0	0	0	0	1	1	0	0	0	0	0	0	0	0	0	1	0	0	1	0	0	0.93669	3	3	29	6
7680740	4	1	3	1	3	0	0	1	0	0	1	1	1	0	0	0	0	0	0	0	0	1	1	1	0	0	0	0	0	0	0	0	0	1	1	0	0	1	0	0	0.99407	25	25	40	9
7722616	5	2	2	2	1	0	0	1	0	0	0	0	0	0	0	0	0	0	0	0	0	0	0	0	0	0	0	0	0	0	0	0	0	0	0	0	0	0	0	0	0.588132	12	3	52	11
7724618	6	2	6	1	1	0	0	1	1	0	0	0	0	0	0	0	0	0	0	0	0	0	0	0	0	0	0	0	0	0	0	0	0	0	0	0	0	0	0	0	0.998116	9	1	77	15
7736599	4	1	3	1	2	0	0	1	1	0	0	0	0	0	0	0	0	0	0	0	0	0	0	0	0	0	0	0	0	0	0	0	0	0	0	0	0	0	0	0	0.93669	23	10	27	6
7736875	5	1	2	1	2	0	0	1	1	0	0	0	0	0	0	0	0	0	0	0	0	0	0	0	0	0	0	0	0	0	0	0	0	0	0	0	0	0	0	0	0.588132	16	3	51	11
7811854	5	2	4	2	5	0	0	1	1	0	1	1	1	1	1	0	0	0	0	0	0	0	0	1	1	1	0	0	0	0	0	0	0	0	1	1	0	1	1	0	0.739296	23	10	48	10
7843888	5	1	1	1	1	0	0	1	1	0	0	0	0	0	0	0	0	0	0	0	0	0	0	0	0	0	0	0	0	0	0	0	0	0	0	0	0	0	0	0	1.45634	19	12	59	12
7844540	4	1	4	2	1	0	0	1	1	0	1	1	1	0	0	0	0	0	0	0	0	1	0	1	1	0	0	0	0	0	0	0	0	0	1	0	0	1	0	0	0.997661	10	6	38	8
7845418	5	2	5	1	4	0	0	1	1	0	1	1	1	0	0	0	0	0	0	0	0	1	0	1	0	0	0	0	0	0	0	0	0	0	1	0	0	1	0	0	0.954261	25	21	53	11
7845855	2	2	5	1	1	1	0	0	1	0	0	0	0	0	0	0	0	0	0	0	0	0	0	0	0	0	0	0	0	0	0	0	0	0	0	0	0	0	0	0	2.28582	20	19	10	3
7846067	1	1	4	2	1	1	0	0	1	0	1	1	0	0	0	1	0	0	0	0	0	1	0	0	0	0	1	0	0	0	0	0	0	0	1	0	1	0	0	1	0.680564	6	6	4	1
7846749	5	1	3	2	2	0	0	1	1	0	0	0	0	0	0	0	0	0	0	0	0	0	0	0	0	0	0	0	0	0	0	0	0	0	0	0	0	0	0	0	0.838257	7	5	49	10
7898389	6	2	6	2	5	0	0	1	0	0	1	0	0	0	0	0	0	0	0	0	0	1	0	0	0	0	0	0	0	0	0	0	0	0	1	0	0	0	0	0	1.14625	2	2	66	14
7922980	6	2	6	1	2	0	0	1	1	0	0	1	0	0	0	0	0	0	0	0	0	0	0	1	1	1	0	0	0	0	0	0	0	0	0	0	0	1	1	0	0.998116	4	3	71	15
7923490	4	1	2	1	1	0	0	1	1	0	0	0	0	0	0	0	0	0	0	0	0	0	0	0	0	0	0	0	0	0	0	0	0	0	0	0	0	0	0	0	0.846403	6	2	43	9
7950413	4	1	4	2	5	0	0	1	0	0	1	0	0	0	0	0	0	0	0	0	0	1	0	0	0	0	0	0	0	0	0	0	0	0	1	0	0	0	0	0	0.783908	10	3	41	9
7951027	4	1	2	1	5	0	0	1	0	0	1	1	0	1	0	0	0	0	0	0	0	0	1	0	1	0	0	0	0	0	0	0	0	0	1	0	0	1	0	0	0.616405	9	3	34	7
8016595	5	1	3	2	1	0	0	1	1	0	1	1	1	0	0	0	0	0	0	0	0	0	0	1	0	0	0	0	0	0	0	0	0	0	1	0	0	1	0	0	0.838257	5	1	45	10
8017619	6	2	6	2	1	0	0	1	1	0	1	0	0	1	0	0	0	0	0	0	0	0	0	0	0	0	0	0	0	0	0	0	0	0	1	0	0	0	0	0	1.14625	1	0	67	14
8018367	6	2	6	1	5	0	0	1	1	0	1	1	0	1	0	0	0	0	0	0	0	0	0	0	1	0	0	0	0	0	0	0	0	0	1	0	0	1	0	0	0.998116	5	2	74	15
8044326	5	2	1	1	4	0	0	1	1	0	0	0	0	0	0	0	0	0	0	0	0	0	0	0	0	0	0	0	0	0	0	0	0	0	0	0	0	0	0	0	1.26948	6	6	48	10
8044770	6	1	6	1	5	0	0	1	1	0	0	0	0	0	0	0	0	0	0	0	0	0	0	0	0	0	0	0	0	0	0	0	0	0	0	0	0	0	0	0	0.998116	4	0	73	15
8055198	3	2	4	3	1	0	1	0	0	0	1	1	1	0	0	0	0	0	0	0	0	0	0	1	0	0	0	0	0	0	0	0	0	0	1	0	0	1	0	0	1.14103	5	3	13	3
8055377	4	2	4	2	5	0	0	1	0	0	1	1	0	1	0	1	0	0	0	0	0	1	1	1	1	0	0	0	0	0	0	0	0	1	1	0	1	1	0	0	0.997661	33	28	37	8
8055428	6	1	6	2	4	0	0	1	1	0	0	0	0	0	0	0	0	0	0	0	0	0	0	0	0	0	0	0	0	0	0	0	0	0	0	0	0	0	0	0	1.14625	19	9	67	14
8055767	6	2	6	3	3	0	0	1	1	0	1	1	1	0	0	0	0	0	0	0	0	0	0	1	1	0	0	0	0	0	0	0	0	0	1	0	0	1	0	0	1.14625	5	0	66	14
8077522	6	2	6	1	1	0	0	1	1	0	1	1	1	0	0	0	0	0	0	0	0	0	0	1	0	0	0	0	0	0	0	0	0	0	1	0	0	1	0	0	0.998116	4	2	87	15
8102468	5	1	3	2	3	0	0	1	1	0	1	0	0	0	0	1	0	0	0	0	0	0	0	0	0	0	0	0	0	0	0	0	0	0	0	0	1	0	0	0	0.987814	6	2	53	11
8103174	3	1	4	3	1	0	1	0	1	0	1	0	0	0	0	1	0	0	0	0	0	0	1	0	0	0	0	0	0	0	0	0	0	0	0	0	1	0	0	0	1.14103	4	3	13	3
8160008	5	1	2	2	1	0	0	1	1	0	1	0	0	0	0	1	0	0	1	0	0	0	0	0	0	0	0	0	0	0	0	0	0	0	0	0	1	0	0	0	1.27757	17	2	59	12
8161120	4	2	2	2	5	0	0	1	0	0	1	1	1	1	0	0	0	0	0	0	0	0	0	1	1	0	0	0	0	0	0	0	0	0	1	0	0	1	0	0	0.834847	13	10	37	8
8181000	6	1	6	1	4	0	0	1	1	0	0	0	0	0	0	0	0	0	0	0	0	0	0	0	0	0	0	0	0	0	0	0	0	0	0	0	0	0	0	0	1.14625	7	2	69	14
8208974	5	2	6	2	1	0	0	1	1	0	0	0	0	0	0	0	0	0	0	0	0	0	0	0	0	0	0	0	0	0	0	0	0	0	0	0	0	0	0	0	1.00945	10	6	61	13
8209562	1	1	5	3	3	1	0	0	1	0	1	0	0	0	0	0	0	0	0	0	0	0	1	0	0	0	0	0	0	0	0	0	0	0	0	0	0	0	0	0	0.95644	24	14	5	2
8229997	4	1	4	1	3	0	0	1	1	0	1	1	0	1	0	0	0	0	0	0	0	0	1	0	1	0	0	0	0	0	0	0	0	0	1	0	0	1	0	0	1.78187	11	5	22	5
8298677	3	1	4	3	1	0	1	0	0	0	1	1	1	0	0	0	0	0	0	0	0	1	0	1	0	0	0	0	0	0	0	0	0	0	1	0	0	1	0	0	1.14103	5	3	14	3
8299893	5	2	2	1	4	0	0	1	0	0	0	0	0	0	0	0	0	0	0	0	0	0	0	0	0	0	0	0	0	0	0	0	0	0	0	0	0	0	0	0	1.27757	6	2	57	12
8315709	6	1	6	2	1	0	0	1	1	0	0	0	0	0	0	0	0	0	0	0	0	0	0	0	0	0	0	0	0	0	0	0	0	0	0	0	0	0	0	0	0.998116	5	1	82	15
8316414	4	2	3	2	5	0	0	1	0	0	1	1	0	1	0	0	0	0	0	0	0	0	0	0	1	0	0	0	0	0	0	0	0	0	1	0	0	1	0	0	1.0939	9	2	33	7
8317397	4	1	4	2	2	0	1	0	1	0	0	0	0	0	0	0	0	0	0	0	0	0	0	0	0	0	0	0	0	0	0	0	0	0	0	0	0	0	0	0	1.26336	23	9	18	4
8346602	4	2	3	1	1	0	0	1	1	0	1	0	0	0	0	0	0	0	0	0	0	0	1	0	0	0	0	0	0	0	0	0	0	0	0	0	0	0	0	0	0.787143	52	32	37	8
8400205	5	1	2	2	5	0	0	1	0	0	0	0	0	0	0	0	0	0	0	0	0	0	0	0	0	0	0	0	0	0	0	0	0	0	0	0	0	0	0	0	1.27757	14	13	55	12
8402063	5	2	3	2	3	0	0	1	1	0	1	1	1	0	0	0	0	0	0	0	0	0	0	1	0	0	0	0	0	0	0	0	0	0	1	0	0	1	0	0	0.838257	2	2	49	10
8403256	6	1	6	1	5	0	0	1	1	0	0	0	0	0	0	0	0	0	0	0	0	0	0	0	0	0	0	0	0	0	0	0	0	0	0	0	0	0	0	0	0.998116	7	3	79	15
8440613	5	2	4	1	1	0	0	1	1	0	1	1	1	0	0	1	0	0	0	0	0	0	0	1	0	0	0	0	0	0	0	0	0	0	1	0	1	1	0	0	0.739296	11	1	47	10
8449475	5	2	6	2	1	0	0	1	1	0	0	1	0	0	0	0	0	0	0	0	0	0	0	1	0	0	0	0	0	0	0	0	0	0	0	0	0	1	0	0	1.00945	15	6	61	13
8461091	5	1	6	2	1	0	0	1	0	0	1	1	1	0	0	0	0	0	0	0	0	0	0	1	0	0	0	0	0	0	0	0	0	0	1	0	0	1	0	0	1.00945	26	12	63	13
8488612	6	1	6	3	2	0	0	1	1	0	0	0	0	0	0	0	0	0	0	0	0	0	0	0	0	0	0	0	0	0	0	0	0	0	0	0	0	0	0	0	0.998116	3	2	93	15
8489113	4	1	5	5	5	0	1	0	1	0	0	0	0	0	0	0	0	0	0	0	0	0	0	0	0	0	0	0	0	0	0	0	0	0	0	0	0	0	0	0	1.56607	12	6	18	4
8515431	4	2	4	1	4	0	0	1	1	0	1	1	1	1	0	1	0	1	0	0	0	1	0	0	1	0	0	0	1	0	0	0	0	0	1	1	1	1	1	0	0.783908	42	29	42	9
8515660	5	2	2	3	1	0	0	1	1	0	0	0	0	0	0	0	0	0	0	0	0	0	0	0	0	0	0	0	0	0	0	0	0	0	0	0	0	0	0	0	0.588132	13	10	54	11
8515733	1	1	5	1	1	1	0	0	0	0	0	0	0	0	0	0	0	0	0	0	0	0	0	0	0	0	0	0	0	0	0	0	0	0	0	0	0	0	0	0	0.687305	8	8	0	1
8516512	5	1	6	2	1	0	0	1	1	0	1	1	0	1	0	1	0	0	0	0	0	0	1	0	1	0	0	0	0	0	0	0	0	0	1	0	1	1	0	0	1.00945	1	0	63	13
8542093	4	2	5	2	1	0	1	0	1	1	1	1	0	1	1	0	0	0	0	0	0	0	0	0	1	0	0	0	0	0	0	0	0	0	1	1	0	1	0	0	1.57007	16	15	20	5
8543604	4	2	3	1	3	0	0	1	0	0	1	0	0	0	0	0	0	0	0	0	0	1	0	0	0	0	0	0	0	0	0	0	0	0	1	0	0	0	0	0	0.99407	21	12	44	9
8568368	6	2	6	3	3	0	0	1	1	0	1	0	0	0	0	0	0	0	0	0	0	0	1	0	0	0	0	0	0	0	0	0	0	0	0	0	0	0	0	0	0.998116	4	4	74	15
8569137	4	2	4	1	2	0	0	1	1	0	1	1	0	1	0	0	0	0	0	0	0	0	0	0	1	0	0	0	0	0	0	0	0	0	1	0	0	1	0	0	0.783908	8	3	43	9
8570522	4	1	4	1	1	0	0	1	1	0	0	3	0	0	0	0	0	0	0	0	0	0	0	3	3	3	3	3	3	3	3	3	3	3	0	0	0	3	3	3	0.783908	32	5	43	9
8575565	5	1	2	3	1	0	0	1	0	0	0	1	0	0	0	0	0	0	0	0	0	0	0	0	1	0	0	0	0	0	0	0	0	0	0	0	0	1	0	0	0.588132	7	3	53	11
8608814	5	1	5	1	5	0	0	1	1	0	1	1	1	0	0	1	0	1	0	0	0	0	1	1	0	0	0	0	0	0	0	0	0	0	1	1	1	1	0	0	1.02713	8	4	46	10
8609779	4	1	2	1	3	0	0	1	1	0	1	1	1	0	0	0	0	0	0	0	0	0	0	1	0	0	0	0	0	0	0	0	0	0	1	0	0	1	0	0	0.797316	26	9	27	6
8610401	5	1	6	1	1	0	0	1	1	0	0	0	0	0	0	0	0	0	0	0	0	0	0	0	0	0	0	0	0	0	0	0	0	0	0	0	0	0	0	0	1.00945	5	1	61	13
8635606	3	2	4	3	2	0	1	0	1	0	1	1	0	1	0	1	0	1	0	0	0	0	0	0	1	0	0	0	1	0	0	0	0	0	1	1	1	1	1	0	1.26336	6	4	17	4
8635828	5	1	6	1	4	0	0	1	0	0	1	1	0	1	0	0	0	0	0	0	0	0	0	0	1	0	0	0	0	0	0	0	0	0	1	0	0	1	0	0	1.00945	2	0	62	13
8693882	5	2	3	1	3	0	0	1	1	0	0	0	0	0	0	0	0	0	0	0	0	0	0	0	0	0	0	0	0	0	0	0	0	0	0	0	0	0	0	0	0.838257	13	10	46	10
8695231	5	1	2	2	1	0	0	1	0	0	0	1	0	0	0	0	0	0	0	0	0	0	0	0	1	0	0	0	0	0	0	0	0	0	0	0	0	1	0	0	0.828241	11	7	49	10
8701228	6	2	6	2	3	0	0	1	1	0	0	0	0	0	0	0	0	0	0	0	0	0	0	0	0	0	0	0	0	0	0	0	0	0	0	0	0	0	0	0	0.998116	8	2	71	15
8719788	4	1	2	1	2	0	0	1	1	0	0	0	0	0	0	0	0	0	0	0	0	0	0	0	0	0	0	0	0	0	0	0	0	0	0	0	0	0	0	0	0.616405	4	1	34	7
8755421	6	2	6	2	3	0	0	1	1	0	1	1	1	0	0	1	0	0	0	0	0	0	1	0	0	0	1	0	0	0	0	0	0	1	1	0	1	0	0	1	0.998116	7	2	70	15
8760984	6	2	6	3	5	0	0	1	0	0	0	0	0	0	0	0	0	0	0	0	0	0	0	0	0	0	0	0	0	0	0	0	0	0	0	0	0	0	0	0	0.998116	13	13	97	15
8784121	4	2	4	2	5	0	0	1	1	0	0	0	0	0	0	0	0	0	0	0	0	0	0	0	0	0	0	0	0	0	0	0	0	0	0	0	0	0	0	0	1.78187	14	9	23	5
8828139	5	2	6	2	5	0	0	1	1	0	0	0	0	0	0	0	0	0	0	0	0	0	0	0	0	0	0	0	0	0	0	0	0	0	0	0	0	0	0	0	1.00945	8	6	60	13
8828186	5	1	2	2	3	0	0	1	1	0	1	1	1	0	0	0	0	0	0	0	0	0	0	1	1	0	0	0	0	0	0	0	0	0	1	0	0	1	0	0	0.828241	6	6	45	10
8829693	5	1	6	1	5	0	0	1	1	0	0	3	0	0	0	0	0	0	0	0	0	0	0	3	3	3	3	3	3	3	3	3	3	3	0	0	0	3	3	3	1.00945	15	4	62	13
8829858	5	2	6	2	3	0	0	1	1	0	0	0	0	0	0	0	0	0	0	0	0	0	0	0	0	0	0	0	0	0	0	0	0	0	0	0	0	0	0	0	1.00945	22	9	61	13
8830723	5	1	2	1	1	0	0	1	1	0	0	0	0	0	0	0	0	0	0	0	0	0	0	0	0	0	0	0	0	0	0	0	0	0	0	0	0	0	0	0	0.828241	4	1	49	10
8831475	4	1	3	1	4	0	0	1	1	0	1	0	0	0	0	1	0	0	0	0	0	0	0	0	0	0	0	0	0	0	0	0	0	0	0	0	1	0	0	0	0.93669	52	26	25	6
8831514	4	1	4	1	3	0	0	1	1	0	0	0	0	0	0	0	0	0	0	0	0	0	0	0	0	0	0	0	0	0	0	0	0	0	0	0	0	0	0	0	0.997661	15	4	39	8
8882803	4	2	4	1	3	0	0	1	1	0	0	0	0	0	0	0	0	0	0	0	0	0	0	0	0	0	0	0	0	0	0	0	0	0	0	0	0	0	0	0	0.997661	8	3	37	8
8883438	6	1	6	3	3	0	0	1	1	0	0	0	0	0	0	0	0	0	0	0	0	0	0	0	0	0	0	0	0	0	0	0	0	0	0	0	0	0	0	0	0.998116	0	0	80	15
8884116	5	2	3	1	3	0	0	1	1	0	0	0	0	0	0	0	0	0	0	0	0	0	0	0	0	0	0	0	0	0	0	0	0	0	0	0	0	0	0	0	0.838257	11	7	47	10
8969813	6	2	6	1	5	0	0	1	1	0	0	0	0	0	0	0	0	0	0	0	0	0	0	0	0	0	0	0	0	0	0	0	0	0	0	0	0	0	0	0	0.998116	6	2	80	15
8970490	4	2	4	1	5	0	0	1	1	0	1	1	0	1	0	0	0	0	0	0	0	0	0	0	1	0	0	0	0	0	0	0	0	0	1	0	0	1	0	0	0.76054	18	8	28	6
8998075	4	1	3	2	1	0	0	1	1	0	0	0	0	0	0	0	0	0	0	0	0	0	0	0	0	0	0	0	0	0	0	0	0	0	0	0	0	0	0	0	1.0939	7	4	31	7
9055226	5	2	3	3	3	0	0	1	1	0	0	0	0	0	0	0	0	0	0	0	0	0	0	0	0	0	0	0	0	0	0	0	0	0	0	0	0	0	0	0	0.987814	5	1	53	11
9069607	4	1	3	2	3	0	0	1	1	0	1	1	1	0	0	0	0	0	0	0	0	0	0	1	0	0	0	0	0	0	0	0	0	0	1	0	0	1	0	0	0.93669	7	4	29	6
9176171	6	1	6	2	3	0	0	1	1	0	0	0	0	0	0	0	0	0	0	0	0	0	0	0	0	0	0	0	0	0	0	0	0	0	0	0	0	0	0	0	0.998116	0	0	73	15
9176977	5	2	2	1	5	0	0	1	1	0	1	1	1	0	0	0	0	0	0	0	0	0	0	1	0	0	0	0	0	0	0	0	0	0	1	0	0	1	0	0	1.27757	59	13	59	12
9177362	6	2	6	1	3	0	0	1	1	0	0	1	0	0	0	0	0	0	0	0	0	0	0	0	1	0	0	0	0	0	0	0	0	0	0	0	0	1	0	0	0.998116	2	2	75	15
9210969	1	1	3	1	3	1	0	0	0	0	1	1	1	0	0	0	0	0	0	0	0	0	1	0	0	0	0	0	0	0	0	0	0	1	1	0	0	0	0	0	0.553641	13	10	1	1
9270598	6	1	6	2	1	0	0	1	0	0	0	1	0	0	0	0	0	0	0	0	0	0	0	0	1	0	0	0	0	0	0	0	0	0	0	0	0	1	0	0	0.998116	4	2	71	15
9271558	6	1	6	2	5	0	0	1	1	0	1	1	0	1	0	0	0	0	0	0	0	0	0	0	1	0	0	0	0	0	0	0	0	0	1	0	0	1	0	0	0.998116	8	2	76	15
9281646	4	1	5	1	4	0	1	0	0	0	1	0	0	1	0	1	0	0	0	0	0	0	1	0	0	0	0	0	0	0	0	0	0	0	1	0	1	0	0	0	1.57007	70	60	22	5
9300060	5	2	2	1	3	0	0	1	1	0	1	1	0	1	0	0	0	0	0	0	0	1	0	0	1	0	0	0	0	0	0	0	0	0	1	0	0	1	0	0	1.27757	38	15	57	12
9300424	4	1	5	2	1	0	0	1	1	0	0	0	0	0	0	0	0	0	0	0	0	0	0	0	0	0	0	0	0	0	0	0	0	0	0	0	0	0	0	0	1.62662	13	9	32	7
9300840	3	1	3	2	2	1	0	0	1	0	1	1	0	1	0	1	0	0	0	0	0	0	1	0	1	0	0	0	0	0	0	0	0	0	1	0	1	1	0	0	1.2531	27	16	12	3
9301862	5	1	3	2	5	0	0	1	1	0	0	0	0	0	0	0	0	0	0	0	0	0	0	0	0	0	0	0	0	0	0	0	0	0	0	0	0	0	0	0	0.838257	15	2	46	10
9325991	5	1	2	2	1	0	0	1	1	0	1	1	0	1	0	0	0	0	0	0	0	0	0	0	1	0	0	0	0	0	0	0	0	0	1	0	0	1	0	0	0.588132	18	1	50	11
9328991	5	2	4	2	3	0	0	1	1	0	1	1	0	0	0	1	0	0	0	0	0	0	1	0	0	0	0	0	0	0	0	0	0	1	0	0	1	0	0	0	0.739296	10	4	47	10
9352387	4	2	3	1	3	0	0	1	0	0	1	1	1	0	0	0	0	0	0	0	0	0	0	1	0	0	0	0	0	0	0	0	0	0	1	0	0	1	0	0	1.0939	7	4	30	7
9396997	2	1	4	1	5	1	0	0	1	0	0	0	0	0	0	0	0	0	0	0	0	0	0	0	0	0	0	0	0	0	0	0	0	0	0	0	0	0	0	0	0.6446	23	23	9	2
9414513	5	1	2	3	3	0	0	1	1	0	1	1	1	0	0	0	0	0	0	0	0	0	0	1	0	0	0	0	0	0	0	0	0	0	1	0	0	1	0	0	0.828241	8	4	46	10
9414738	3	2	4	2	2	0	1	0	0	0	0	0	0	0	0	0	0	0	0	0	0	0	0	0	0	0	0	0	0	0	0	0	0	0	0	0	0	0	0	0	1.26336	15	12	17	4
9446511	5	1	2	2	4	0	0	1	1	0	1	1	1	0	0	1	0	0	0	0	0	0	0	1	0	0	0	0	0	0	0	0	0	0	1	0	1	1	0	0	1.27757	39	20	58	12
9481488	5	2	6	1	5	0	0	1	1	0	1	1	0	0	0	1	0	0	0	0	0	0	0	1	0	0	0	0	0	0	0	0	0	0	0	0	1	1	0	0	1.00945	6	4	63	13
9482381	4	1	3	1	1	0	0	1	1	0	1	1	0	0	0	0	0	0	0	0	0	0	1	0	1	0	0	0	0	0	0	0	0	0	0	0	0	1	0	0	1.06724	15	4	22	5
9482541	2	2	4	2	4	1	0	0	1	0	1	1	1	0	0	1	0	0	0	0	0	0	1	1	0	0	0	0	0	0	0	0	0	0	1	0	1	1	0	0	1.14103	38	17	11	3
9488081	4	1	2	2	4	0	1	0	1	0	1	1	1	1	0	0	0	0	0	0	0	1	0	1	1	0	0	0	0	0	0	0	0	0	1	0	0	1	0	0	1.34207	6	1	20	5
9516633	6	1	6	3	2	0	0	1	1	0	0	0	0	0	0	0	0	0	0	0	0	0	0	0	0	0	0	0	0	0	0	0	0	0	0	0	0	0	0	0	1.14625	12	1	66	14
9570992	5	1	2	1	4	0	0	1	1	0	1	1	0	1	0	0	0	0	0	0	0	0	0	0	1	0	0	0	0	0	0	0	0	1	1	0	0	1	0	0	0.588132	32	28	51	11
9610469	4	1	4	1	3	0	0	1	1	0	1	1	1	0	0	0	0	0	0	0	0	0	0	1	0	0	0	0	0	0	0	0	0	0	1	0	0	1	0	0	0.783908	9	4	41	9
9654280	6	1	6	2	3	0	0	1	1	0	0	1	0	0	0	0	0	0	0	0	0	0	0	1	0	0	0	0	0	0	0	0	0	0	0	0	0	1	0	0	0.998116	4	0	72	15
9657132	1	2	3	1	1	1	0	0	1	0	1	1	1	0	0	0	0	0	0	0	0	1	0	1	1	0	0	0	0	0	0	0	0	0	1	0	0	1	0	0	0.553641	25	17	4	1
9657217	3	1	5	3	3	0	1	0	1	0	1	1	1	0	0	0	0	0	0	0	0	1	0	1	0	0	0	0	0	0	0	0	0	0	1	0	0	1	0	0	1.56607	32	22	15	4
9697796	6	1	6	3	6	0	0	1	1	0	1	1	0	1	0	0	0	0	0	0	0	1	1	0	1	0	0	0	0	0	0	0	0	1	1	0	0	1	0	0	1.14625	5	5	66	14
9699696	5	1	2	2	2	0	0	1	1	0	1	1	0	0	0	0	0	0	1	0	0	0	0	0	0	0	0	0	0	1	0	0	0	0	0	0	1	0	0	1	0.588132	15	2	54	11
9700344	5	1	2	3	2	0	0	1	1	0	1	1	1	0	0	0	0	0	0	0	0	0	0	1	0	0	0	0	0	0	0	0	0	0	1	0	0	1	0	0	0.588132	3	0	53	11
9751232	5	2	6	1	5	0	0	1	1	0	1	0	1	0	0	1	0	0	1	0	0	0	0	0	0	0	0	0	0	0	0	0	0	0	1	0	1	0	0	0	1.00945	67	51	63	13
9761715	6	2	6	3	2	0	0	1	1	0	1	1	0	1	0	0	0	0	0	0	0	0	1	0	1	0	0	0	0	0	0	0	0	0	1	0	0	1	0	0	0.998116	11	4	74	15
9762717	5	1	2	3	1	0	0	1	0	0	1	1	1	0	0	0	0	0	0	0	0	0	0	1	0	0	0	0	0	0	0	0	0	0	1	0	0	1	0	0	1.27757	14	6	57	12
9763344	5	1	2	1	1	0	0	1	1	0	0	0	0	0	0	0	0	0	0	0	0	0	0	0	0	0	0	0	0	0	0	0	0	0	0	0	0	0	0	0	5.59498	7	4	60	13
9764887	6	2	6	2	5	0	0	1	0	0	0	0	0	0	0	0	0	0	0	0	0	0	0	0	0	0	0	0	0	0	0	0	0	0	0	0	0	0	0	0	0.998116	13	6	78	15
9779176	6	2	6	2	5	0	0	1	1	0	0	0	0	0	0	0	0	0	0	0	0	0	0	0	0	0	0	0	0	0	0	0	0	0	0	0	0	0	0	0	0.998116	12	12	98	15
9781711	6	1	6	2	4	0	0	1	1	0	0	0	0	0	0	0	0	0	0	0	0	0	0	0	0	0	0	0	0	0	0	0	0	0	0	0	0	0	0	0	1.14625	1	1	65	14
9810627	3	1	4	2	2	0	1	0	0	0	1	1	1	0	0	0	0	0	0	0	0	0	0	1	0	0	0	0	0	0	0	0	0	0	1	0	0	1	0	0	1.26336	10	7	16	4
9810969	3	2	5	3	1	0	1	0	1	0	1	1	1	1	0	1	0	0	0	0	0	0	0	1	1	0	0	0	0	0	0	0	0	0	1	0	1	1	0	0	1.56607	28	19	16	4
9811032	5	1	4	2	1	0	0	1	1	0	0	0	0	0	0	0	0	0	0	0	0	0	0	0	0	0	0	0	0	0	0	0	0	0	0	0	0	0	0	0	1.80326	11	3	57	12
9827133	5	1	4	1	5	0	0	1	1	0	1	1	1	0	0	1	0	0	0	0	0	1	0	1	0	0	0	0	0	0	0	0	0	0	1	0	1	1	0	0	0.739296	17	15	46	10
9827649	4	1	2	1	1	0	1	0	1	0	0	1	0	0	0	0	0	0	0	0	0	0	0	0	1	0	0	0	0	0	0	0	0	0	0	0	0	1	0	0	1.34207	10	3	23	5
9829555	4	1	3	2	5	0	0	1	1	0	0	0	0	0	0	0	0	0	0	0	0	0	0	0	0	0	0	0	0	0	0	0	0	0	0	0	0	0	0	0	0.99407	12	6	42	9
9829873	4	1	3	2	5	0	0	1	1	0	1	1	0	1	0	0	0	0	0	0	0	0	0	0	1	0	0	0	0	0	0	0	0	1	1	0	0	1	0	0	0.99407	6	3	41	9
9859541	6	2	6	2	5	0	0	1	1	0	0	0	0	0	0	0	0	0	0	0	0	0	0	0	0	0	0	0	0	0	0	0	0	0	0	0	0	0	0	0	0.998116	12	3	85	15
9902808	5	1	5	2	1	0	0	1	1	0	1	1	0	1	0	0	0	0	0	0	0	1	0	0	1	0	0	0	0	0	0	0	0	0	1	0	0	1	0	0	1.14092	10	1	55	12
9904052	6	2	6	3	5	0	0	1	1	0	1	0	0	1	0	1	0	0	1	0	0	0	1	0	0	0	0	0	0	0	0	0	0	0	1	0	1	0	0	0	0.998116	5	1	72	15
9904803	5	2	6	2	1	0	0	1	1	0	1	0	0	0	0	0	0	0	0	0	0	0	1	0	0	0	0	0	0	0	0	0	0	0	0	0	0	0	0	0	1.00945	14	3	63	13
9905062	6	1	6	1	5	0	0	1	1	0	1	1	0	0	0	0	0	0	0	0	0	0	1	0	0	0	0	0	0	0	0	0	0	1	0	0	0	0	0	0	0.998116	14	1	81	15
9905475	4	1	3	1	1	0	0	1	1	0	1	1	1	0	0	0	0	0	0	0	0	0	0	1	0	0	0	0	0	0	0	0	0	0	1	0	0	1	0	0	0.787143	23	5	35	8
9935617	4	1	5	1	4	0	0	1	1	0	0	0	0	0	0	0	0	0	0	0	0	0	0	0	0	0	0	0	0	0	0	0	0	0	0	0	0	0	0	0	2.06625	13	5	39	8
9947755	5	1	2	2	5	0	0	1	0	0	0	0	0	0	0	0	0	0	0	0	0	0	0	0	0	0	0	0	0	0	0	0	0	0	0	0	0	0	0	0	1.27757	7	6	59	12
10000749	6	1	6	2	1	0	0	1	1	0	0	0	0	0	0	0	0	0	0	0	0	0	0	0	0	0	0	0	0	0	0	0	0	0	0	0	0	0	0	0	0.998116	26	20	90	15
10000756	6	1	6	2	5	0	0	1	1	0	0	0	0	0	0	0	0	0	0	0	0	0	0	0	0	0	0	0	0	0	0	0	0	0	0	0	0	0	0	0	0.998116	28	13	95	15
10000771	4	1	6	3	1	0	0	1	1	0	0	1	0	0	0	0	0	0	0	0	0	0	0	0	1	0	0	0	0	0	0	0	0	0	0	0	0	1	0	0	1.46902	2	2	21	5
10000801	6	1	6	2	1	0	0	1	1	0	0	0	0	0	0	0	0	0	0	0	0	0	0	0	0	0	0	0	0	0	0	0	0	0	0	0	0	0	0	0	0.998116	11	7	99	15
10000802	6	2	6	1	1	0	0	1	0	0	0	0	0	0	0	0	0	0	0	0	0	0	0	0	0	0	0	0	0	0	0	0	0	0	0	0	0	0	0	0	0.998116	12	3	87	15
10000897	6	1	6	3	3	0	0	1	1	0	0	0	0	0	0	0	0	0	0	0	0	0	0	0	0	0	0	0	0	0	0	0	0	0	0	0	0	0	0	0	0.998116	8	0	85	15
10000967	6	1	6	2	4	0	0	1	0	0	0	0	0	0	0	0	0	0	0	0	0	0	0	0	0	0	0	0	0	0	0	0	0	0	0	0	0	0	0	0	0.998116	24	18	80	15
10001019	6	1	6	3	1	0	0	1	1	1	0	0	0	0	0	0	0	0	0	0	0	0	0	0	0	0	0	0	0	0	0	0	0	0	0	0	0	0	0	0	0.998116	15	15	97	15
10001030	6	2	6	3	1	0	0	1	1	0	0	0	0	0	0	0	0	0	0	0	0	0	0	0	0	0	0	0	0	0	0	0	0	0	0	0	0	0	0	0	0.998116	12	5	93	15
10001071	6	1	6	3	6	0	0	1	1	0	0	0	0	0	0	0	0	0	0	0	0	0	0	0	0	0	0	0	0	0	0	0	0	0	0	0	0	0	0	0	0.998116	10	9	81	15
10001143	6	1	6	3	2	0	0	1	1	0	0	0	0	0	0	0	0	0	0	0	0	0	0	0	0	0	0	0	0	0	0	0	0	0	0	0	0	0	0	0	0.998116	15	5	92	15
10001148	6	1	6	5	4	0	0	1	0	0	0	0	0	0	0	0	0	0	0	0	0	0	0	0	0	0	0	0	0	0	0	0	0	0	0	0	0	0	0	0	0.998116	9	8	99	15
10001166	6	1	6	3	2	0	0	1	1	0	0	0	0	0	0	0	0	0	0	0	0	0	0	0	0	0	0	0	0	0	0	0	0	0	0	0	0	0	0	0	0.998116	12	5	98	15
10001183	6	2	6	2	2	0	0	1	1	0	0	0	0	0	0	0	0	0	0	0	0	0	0	0	0	0	0	0	0	0	0	0	0	0	0	0	0	0	0	0	0.998116	19	11	93	15
10001195	6	2	6	2	5	0	0	1	1	0	0	0	0	0	0	0	0	0	0	0	0	0	0	0	0	0	0	0	0	0	0	0	0	0	0	0	0	0	0	0	0.998116	17	2	88	15
10001197	6	1	6	2	1	0	0	1	1	0	3	1	3	3	3	3	3	3	3	3	3	3	3	0	1	0	0	0	0	0	0	0	0	0	3	3	3	1	0	0	0.998116	23	19	94	15
10001212	6	2	6	5	1	0	0	1	1	0	0	0	0	0	0	0	0	0	0	0	0	0	0	0	0	0	0	0	0	0	0	0	0	0	0	0	0	0	0	0	0.998116	5	3	97	15
10001223	6	2	6	5	5	0	0	1	1	0	0	0	0	0	0	0	0	0	0	0	0	0	0	0	0	0	0	0	0	0	0	0	0	0	0	0	0	0	0	0	0.998116	6	3	79	15
10001240	6	1	6	5	2	0	0	1	1	0	0	0	0	0	0	0	0	0	0	0	0	0	0	0	0	0	0	0	0	0	0	0	0	0	0	0	0	0	0	0	0.998116	14	6	99	15
10001253	6	2	6	3	5	0	0	1	1	0	0	0	0	0	0	0	0	0	0	0	0	0	0	0	0	0	0	0	0	0	0	0	0	0	0	0	0	0	0	0	0.998116	10	2	89	15
10001283	6	2	6	3	2	0	0	1	1	0	0	0	0	0	0	0	0	0	0	0	0	0	0	0	0	0	0	0	0	0	0	0	0	0	0	0	0	0	0	0	0.998116	15	5	98	15
10001366	6	1	6	2	2	0	0	1	1	0	0	0	0	0	0	0	0	0	0	0	0	0	0	0	0	0	0	0	0	0	0	0	0	0	0	0	0	0	0	0	0.998116	23	11	98	15
10001386	6	1	6	3	5	0	0	1	1	0	0	0	0	0	0	0	0	0	0	0	0	0	0	0	0	0	0	0	0	0	0	0	0	0	0	0	0	0	0	0	0.998116	17	11	90	15
10001413	6	2	6	2	2	0	0	1	1	0	0	0	0	0	0	0	0	0	0	0	0	0	0	0	0	0	0	0	0	0	0	0	0	0	0	0	0	0	0	0	0.998116	3	3	97	15
10001426	6	1	6	2	1	0	0	1	1	0	0	1	0	0	0	0	0	0	0	0	0	0	0	0	1	0	0	0	0	0	0	0	0	0	0	0	0	1	0	0	0.998116	12	8	98	15
10001440	6	2	6	2	1	0	0	1	1	0	0	0	0	0	0	0	0	0	0	0	0	0	0	0	0	0	0	0	0	0	0	0	0	0	0	0	0	0	0	0	0.998116	13	6	94	15
10001451	6	2	6	3	4	0	0	1	1	0	0	0	0	0	0	0	0	0	0	0	0	0	0	0	0	0	0	0	0	0	0	0	0	0	0	0	0	0	0	0	0.998116	21	11	88	15
10001473	6	2	6	3	1	0	0	1	1	0	1	0	0	1	0	0	0	0	0	0	0	0	0	0	0	0	0	0	0	0	0	0	0	0	1	0	0	0	0	0	0.998116	8	7	87	15
10001479	4	1	3	2	5	0	0	1	0	0	1	1	1	1	0	0	0	0	0	0	0	0	1	1	1	0	0	0	0	0	0	0	0	1	1	0	0	1	0	0	1.0939	14	4	31	7
10001512	1	1	3	1	5	1	0	0	1	0	1	0	1	0	0	1	0	0	0	0	0	1	1	0	0	0	0	0	0	0	0	0	0	0	1	0	1	0	0	0	0.553641	41	21	3	1
10001585	2	1	4	1	3	1	0	0	1	0	1	1	1	0	0	0	0	0	0	0	0	0	0	1	0	0	0	0	0	0	0	0	0	0	1	0	0	1	0	0	0.6446	45	16	7	2
10001637	4	2	3	1	4	0	0	1	1	0	1	1	1	0	0	0	0	0	0	0	0	1	0	1	0	0	0	0	0	0	0	0	0	0	1	0	0	1	0	0	0.93669	22	1	28	6
10001703	4	2	3	1	2	0	0	1	1	0	0	0	0	0	0	0	0	0	0	0	0	0	0	0	0	0	0	0	0	0	0	0	0	0	0	0	0	0	0	0	0.787143	16	2	37	8
10001846	1	2	5	1	1	1	0	0	1	0	0	0	0	0	0	0	0	0	0	0	0	0	0	0	0	0	0	0	0	0	0	0	0	0	0	0	0	0	0	0	0.687305	6	5	0	1
10001889	1	2	5	1	3	1	0	0	1	0	1	1	1	1	0	1	0	0	0	1	1	0	0	1	0	0	1	0	0	0	0	0	0	0	1	1	1	1	0	1	0.687305	13	8	3	1
10001922	4	1	4	1	2	0	0	1	1	0	0	0	0	0	0	0	0	0	0	0	0	0	0	0	0	0	0	0	0	0	0	0	0	0	0	0	0	0	0	0	0.979562	36	12	30	7
10001951	1	2	4	1	2	1	0	0	1	0	0	0	0	0	0	0	0	0	0	0	0	0	0	0	0	0	0	0	0	0	0	0	0	0	0	0	0	0	0	0	0.680564	9	8	1	1
10001979	2	2	5	1	1	1	0	0	1	0	1	0	1	0	0	0	0	0	0	0	0	0	1	0	0	0	0	0	0	0	0	0	0	0	1	0	0	0	0	0	0.95644	61	13	7	2
10001982	1	2	5	1	1	1	0	0	0	0	1	0	1	0	0	1	0	0	0	0	0	0	0	0	0	0	0	0	0	0	0	0	0	0	1	0	1	0	0	0	0.687305	8	6	0	1
10001986	2	2	4	2	1	1	0	0	1	0	1	1	0	0	0	0	0	0	0	0	0	0	1	0	0	0	0	0	0	0	0	0	0	1	0	0	0	0	0	0	0.6446	21	10	7	2
10002008	1	1	4	1	5	1	0	0	1	0	1	1	1	0	0	1	0	0	0	0	0	1	1	1	0	0	0	0	0	0	0	0	0	0	1	0	1	1	0	0	0.680564	30	17	4	1
10002026	2	1	4	2	5	1	0	0	1	0	1	1	1	0	0	0	0	0	0	0	0	0	1	1	0	0	0	0	0	0	0	0	0	0	1	0	0	1	0	0	0.6446	10	10	6	2
10002036	1	1	4	2	2	1	0	0	1	0	1	1	0	1	0	0	0	0	0	0	0	0	0	0	1	0	0	0	0	0	0	0	0	0	1	0	0	1	0	0	0.680564	19	10	2	1
10002038	4	1	3	1	2	0	0	1	1	0	1	0	0	0	0	0	0	0	0	0	0	1	0	0	0	0	0	0	0	0	0	0	0	0	1	0	0	0	0	0	0.787143	11	6	36	8
10002074	2	1	4	1	3	1	0	0	1	0	1	1	1	0	0	0	0	0	0	0	0	0	0	1	0	0	0	0	0	0	0	0	0	0	1	0	0	1	0	0	0.6446	11	7	8	2
10002095	4	2	5	2	2	0	0	1	1	0	0	0	0	0	0	0	0	0	0	0	0	0	0	0	0	0	0	0	0	0	0	0	0	0	0	0	0	0	0	0	1.84252	13	13	40	9
10002144	1	2	5	1	3	1	0	0	0	1	0	1	0	0	0	0	0	0	0	0	0	0	0	1	0	0	0	0	0	0	0	0	0	0	0	0	0	1	0	0	0.687305	19	14	4	1
10002180	2	1	5	2	5	1	0	0	1	0	1	1	0	1	0	0	0	0	0	0	0	1	0	0	1	0	0	0	0	0	0	0	0	0	1	0	0	1	0	0	0.95644	20	20	6	2
10002185	1	2	4	1	5	1	0	0	1	0	1	0	0	0	0	0	0	0	0	0	0	0	1	0	0	0	0	0	0	0	0	0	0	0	0	0	0	0	0	0	0.6446	23	4	5	2
10002190	1	1	5	1	5	1	0	0	1	0	0	0	0	0	0	0	0	0	0	0	0	0	0	0	0	0	0	0	0	0	0	0	0	0	0	0	0	0	0	0	0.687305	24	21	4	1
10002198	2	2	5	1	5	1	0	0	1	0	1	1	1	1	0	0	0	0	0	0	0	0	1	1	0	0	0	0	0	0	0	0	0	1	1	0	0	1	0	0	0.95644	15	14	6	2
10002199	4	2	3	1	5	0	0	1	0	1	0	0	0	0	0	0	0	0	0	0	0	0	0	0	0	0	0	0	0	0	0	0	0	0	0	0	0	0	0	0	1.0939	11	0	31	7
10002201	1	1	4	2	5	1	0	0	1	0	1	1	1	1	0	0	0	0	0	0	0	1	0	1	1	0	0	0	0	0	0	0	0	0	1	0	0	1	0	0	0.6446	51	30	5	2
10002209	4	2	3	2	5	0	0	1	1	1	1	1	1	1	0	0	0	0	0	0	0	1	1	1	1	0	0	0	0	0	0	0	0	1	1	0	0	1	0	0	1.0939	9	6	31	7
10002225	4	2	4	1	5	0	0	1	1	0	0	0	0	0	0	0	0	0	0	0	0	0	0	0	0	0	0	0	0	0	0	0	0	0	0	0	0	0	0	0	0.997661	14	10	36	8
10002236	4	2	3	2	5	0	0	1	0	1	1	1	0	0	0	0	0	0	0	0	0	1	1	0	0	0	0	0	0	0	0	0	0	1	1	0	0	0	0	0	0.787143	5	2	35	8
10002240	4	1	4	1	5	0	0	1	0	0	1	1	0	0	0	1	0	0	0	0	0	1	1	0	0	0	0	0	0	0	0	0	0	1	1	0	1	0	0	0	0.997661	34	9	35	8
10002353	4	1	4	1	1	0	0	1	1	0	0	0	0	0	0	0	0	0	0	0	0	0	0	0	0	0	0	0	0	0	0	0	0	0	0	0	0	0	0	0	0.76054	17	4	29	6
10002406	1	2	4	1	2	1	0	0	1	0	1	0	0	0	0	0	0	0	0	0	0	0	1	0	0	0	0	0	0	0	0	0	0	0	0	0	0	0	0	0	0.6446	23	17	5	2
10002407	4	2	2	2	2	0	0	1	1	0	1	1	0	1	0	1	0	0	0	0	0	0	1	0	1	0	0	0	0	0	0	0	0	1	1	0	1	1	0	0	0.834847	14	2	36	8
10002453	2	2	4	2	2	1	0	0	1	0	1	0	1	0	0	0	0	0	0	0	0	0	1	0	0	0	0	0	0	0	0	0	0	0	1	0	0	0	0	0	0.6446	2	2	6	2
10002477	4	2	3	2	1	0	0	1	0	1	1	1	0	0	0	0	0	0	0	0	0	1	0	0	1	0	0	0	0	0	0	0	0	0	1	0	0	1	0	0	0.787143	20	9	36	8
10002484	4	1	4	2	1	0	0	1	0	1	1	1	0	1	0	0	0	0	0	0	0	0	0	0	1	0	0	0	0	0	0	0	0	0	1	0	0	1	0	0	0.997661	24	17	36	8
10002494	4	2	4	1	1	0	0	1	0	0	0	0	0	0	0	0	0	0	0	0	0	0	0	0	0	0	0	0	0	0	0	0	0	0	0	0	0	0	0	0	0.979562	6	5	33	7
10002507	4	2	2	1	1	0	0	1	0	0	0	0	0	0	0	0	0	0	0	0	0	0	0	0	0	0	0	0	0	0	0	0	0	0	0	0	0	0	0	0	0.616405	10	6	33	7
10002522	4	2	2	1	1	0	1	0	0	0	1	1	1	0	0	0	0	0	0	0	0	0	0	1	1	0	0	0	0	0	0	0	0	0	1	0	0	1	0	0	0.797316	6	4	28	6
10002528	1	2	4	1	1	1	0	0	0	1	0	0	0	0	0	0	0	0	0	0	0	0	0	0	0	0	0	0	0	0	0	0	0	0	0	0	0	0	0	0	0.680564	3	3	2	1
10002534	1	1	4	2	1	1	0	0	1	0	1	1	0	0	0	1	0	0	0	0	0	0	1	0	1	0	0	0	0	0	0	0	0	0	0	0	1	1	0	0	0.680564	15	15	1	1
10002546	4	2	3	2	1	0	0	1	0	0	1	0	1	0	1	0	0	0	0	0	0	0	0	0	0	0	0	0	0	0	0	0	0	0	1	1	0	0	0	0	0.787143	11	6	37	8
10002551	4	1	4	1	1	0	0	1	0	0	1	0	0	0	0	1	0	0	0	0	0	1	0	0	0	0	0	0	0	0	0	0	0	0	1	0	1	0	0	0	0.997661	25	9	37	8
10002563	4	1	4	2	1	0	0	1	0	0	1	1	1	1	0	0	0	0	0	0	0	1	1	1	1	0	0	0	0	0	0	0	0	0	1	0	0	1	0	0	0.997661	23	9	37	8
10002566	2	2	4	1	1	1	0	0	1	0	0	0	0	0	0	0	0	0	0	0	0	0	0	0	0	0	0	0	0	0	0	0	0	0	0	0	0	0	0	0	1.14103	12	4	11	3
10002584	1	2	3	1	1	1	0	0	0	1	1	1	0	0	0	0	0	0	0	0	0	0	1	0	0	0	0	0	0	0	0	0	0	1	0	0	0	0	0	0	0.553641	2	2	1	1
10002593	4	2	1	2	1	0	0	1	0	0	0	0	0	0	0	0	0	0	0	0	0	0	0	0	0	0	0	0	0	0	0	0	0	0	0	0	0	0	0	0	1.60814	2	1	32	7
10002596	1	1	4	2	1	1	0	0	1	0	0	1	0	0	0	0	0	0	0	0	0	0	0	1	0	0	0	0	0	0	0	0	0	0	0	0	0	1	0	0	0.680564	7	5	1	1
10002616	4	1	2	2	4	0	0	1	0	0	1	1	1	1	0	1	0	0	0	0	0	0	1	1	1	0	0	0	0	0	0	0	0	0	1	0	1	1	0	0	0.616405	22	9	32	7
10002732	4	2	3	1	4	0	0	1	1	0	0	1	0	0	0	0	0	0	0	0	0	0	0	0	1	0	0	0	0	0	0	0	0	0	0	0	0	1	0	0	1.0939	5	4	31	7
10002788	1	2	5	1	4	1	0	0	1	0	0	0	0	0	0	0	0	0	0	0	0	0	0	0	0	0	0	0	0	0	0	0	0	0	0	0	0	0	0	0	0.687305	30	30	4	1
10002816	4	1	4	1	5	0	0	1	1	0	1	1	1	0	0	1	0	0	0	0	0	0	0	1	0	0	0	0	0	0	0	0	0	0	1	0	1	1	0	0	0.76054	18	1	25	6
10002833	4	2	4	1	2	0	0	1	0	0	0	1	0	0	0	0	0	0	0	0	0	0	0	1	1	0	0	0	0	0	0	0	0	0	0	0	0	1	0	0	0.979562	32	13	34	7
10002841	1	1	5	2	4	1	0	0	0	1	1	1	1	0	0	0	0	0	0	0	0	0	0	1	0	0	0	0	0	0	0	0	0	0	1	0	0	1	0	0	0.687305	8	8	3	1
10002864	4	2	1	1	5	0	0	1	0	1	0	0	0	0	0	0	0	0	0	0	0	0	0	0	0	0	0	0	0	0	0	0	0	0	0	0	0	0	0	0	0.949201	1	1	37	8
10002867	4	2	4	2	5	0	0	1	0	0	1	1	1	0	0	0	0	0	0	0	0	1	0	1	0	0	0	0	0	0	0	0	0	0	1	0	0	1	0	0	0.979562	11	3	33	7
10002877	1	2	3	1	1	1	0	0	0	0	0	0	0	0	0	0	0	0	0	0	0	0	0	0	0	0	0	0	0	0	0	0	0	0	0	0	0	0	0	0	0.553641	4	4	2	1
10002880	1	2	3	1	1	1	0	0	1	0	0	0	0	0	0	0	0	0	0	0	0	0	0	0	0	0	0	0	0	0	0	0	0	0	0	0	0	0	0	0	0.553641	25	21	3	1
10002934	4	1	3	1	5	0	0	1	1	0	1	1	0	1	0	0	0	0	0	0	0	1	0	0	1	0	0	0	0	0	0	0	0	0	1	0	0	1	0	0	1.0939	25	13	31	7
10002937	1	2	4	1	1	1	0	0	1	0	1	1	1	0	0	0	0	0	0	0	0	0	0	1	0	0	0	0	0	0	0	0	0	0	1	0	0	1	0	0	0.680564	22	15	0	1
10002946	1	2	4	2	5	1	0	0	1	0	1	0	1	0	0	0	0	0	0	0	0	0	0	0	0	0	0	0	0	0	0	0	0	0	1	0	0	0	0	0	0.680564	32	16	4	1
10002984	4	1	2	2	5	0	0	1	1	0	0	0	0	0	0	0	0	0	0	0	0	0	0	0	0	0	0	0	0	0	0	0	0	0	0	0	0	0	0	0	0.616405	1	1	32	7
10003022	1	2	5	1	5	1	0	0	1	0	0	1	0	0	0	0	0	0	0	0	0	0	0	0	0	0	0	0	0	0	0	0	0	1	0	0	0	0	0	0	0.687305	9	9	1	1
10003047	2	2	5	1	4	1	0	0	0	1	1	0	0	0	0	1	0	0	0	0	0	0	0	0	0	0	0	0	0	0	0	0	0	0	0	0	1	0	0	0	0.95644	24	9	7	2
10003058	4	2	3	1	4	0	0	1	0	1	1	0	0	0	0	0	0	0	0	0	0	0	1	0	0	0	0	0	0	0	0	0	0	0	0	0	0	0	0	0	1.0939	2	0	31	7
10003066	6	1	6	4	1	0	0	1	1	0	0	0	0	0	0	0	0	0	0	0	0	0	0	0	0	0	0	0	0	0	0	0	0	0	0	0	0	0	0	0	0.998116	8	8	75	15
10003146	2	1	5	1	5	1	0	0	1	0	1	0	1	0	0	1	0	0	0	0	0	0	0	0	0	0	0	0	0	0	0	0	0	0	1	0	1	0	0	0	0.95644	14	7	6	2
10003185	1	2	4	1	1	1	0	0	0	0	1	1	1	1	1	0	0	0	0	0	0	0	0	1	1	1	0	0	0	0	0	0	0	0	1	1	0	1	1	0	0.680564	28	22	4	1

## Sheet: Part-Cont-Data
IDNO	ParticipantAge	AnimalOwnership	AnimalTouching	DiaryWeights	ContactAge
996	7	1	1	0.831773	7
996	7	1	1	0.831773	7
996	7	1	1	0.831773	3
1856	70	0	0	0.980833	44
1856	70	0	0	0.980833	9
1856	70	0	0	0.980833	62.5
1856	70	0	0	0.980833	42.5
1856	70	0	0	0.980833	42.5
1856	70	0	0	0.980833	37.5
1856	70	0	0	0.980833	52.5
2251	8	1	0	0.633438	41
2251	8	1	0	0.633438	11
2251	8	1	0	0.633438	7
2251	8	1	0	0.633438	10
2251	8	1	0	0.633438	8
2251	8	1	0	0.633438	8
2251	8	1	0	0.633438	8
2251	8	1	0	0.633438	8
2251	8	1	0	0.633438	56
2251	8	1	0	0.633438	8
2251	8	1	0	0.633438	7
2251	8	1	0	0.633438	42
2251	8	1	0	0.633438	27
2251	8	1	0	0.633438	8
2251	8	1	0	0.633438	9
2251	8	1	0	0.633438	8
2251	8	1	0	0.633438	8
2251	8	1	0	0.633438	63
2251	8	1	0	0.633438	67
2251	8	1	0	0.633438	42
5294	44	1	1	0.831747	45
5294	44	1	1	0.831747	35
5294	44	1	1	0.831747	55
5294	44	1	1	0.831747	45
5294	44	1	1	0.831747	25
5294	44	1	1	0.831747	50
5294	44	1	1	0.831747	25
5294	44	1	1	0.831747	25
5294	44	1	1	0.831747	25
5294	44	1	1	0.831747	25
5294	44	1	1	0.831747	25
5966	57	1	1	1.25545	56
5966	57	1	1	1.25545	80
5966	57	1	1	1.25545	45
5966	57	1	1	1.25545	45
5966	57	1	1	1.25545	35
5966	57	1	1	1.25545	25
5966	57	1	1	1.25545	35
5966	57	1	1	1.25545	42.5
5966	57	1	1	1.25545	25
5966	57	1	1	1.25545	31.5
5966	57	1	1	1.25545	45
5966	57	1	1	1.25545	42.5
5966	57	1	1	1.25545	52.5
5966	57	1	1	1.25545	56
5966	57	1	1	1.25545	65
5966	57	1	1	1.25545	47.5
5966	57	1	1	1.25545	35
5966	57	1	1	1.25545	62.5
5966	57	1	1	1.25545	67.5
5966	57	1	1	1.25545	35
5966	57	1	1	1.25545	55
5966	57	1	1	1.25545	45
5966	57	1	1	1.25545	35
5966	57	1	1	1.25545	57.5
5966	57	1	1	1.25545	58
6286	46	0	0	1.24749	81
6286	46	0	0	1.24749	82
6286	46	0	0	1.24749	52
6286	46	0	0	1.24749	20
6286	46	0	0	1.24749	42.5
6286	46	0	0	1.24749	22.5
6286	46	0	0	1.24749	42.5
6286	46	0	0	1.24749	65
6286	46	0	0	1.24749	42
6286	46	0	0	1.24749	80
6286	46	0	0	1.24749	56
6286	46	0	0	1.24749	60
6286	46	0	0	1.24749	42.5
6286	46	0	0	1.24749	42.5
6286	46	0	0	1.24749	48
6286	46	0	0	1.24749	48
6286	46	0	0	1.24749	46
6286	46	0	0	1.24749	46
6286	46	0	0	1.24749	46
6286	46	0	0	1.24749	50
6286	46	0	0	1.24749	49
6286	46	0	0	1.24749	52
6286	46	0	0	1.24749	54
6286	46	0	0	1.24749	9
6286	46	0	0	1.24749	7
6286	46	0	0	1.24749	17
6286	46	0	0	1.24749	15
6286	46	0	0	1.24749	8
6286	46	0	0	1.24749	7
6286	46	0	0	1.24749	6
6927	12	1	0	2.24624	49
6927	12	1	0	2.24624	48
6927	12	1	0	2.24624	16
6927	12	1	0	2.24624	12
6927	12	1	0	2.24624	12
6927	12	1	0	2.24624	12
6927	12	1	0	2.24624	12
6927	12	1	0	2.24624	12
6927	12	1	0	2.24624	12
6927	12	1	0	2.24624	12
6927	12	1	0	2.24624	12
6927	12	1	0	2.24624	12
6927	12	1	0	2.24624	12
6927	12	1	0	2.24624	55
6927	12	1	0	2.24624	12
6927	12	1	0	2.24624	12
6927	12	1	0	2.24624	12
6927	12	1	0	2.24624	12
6927	12	1	0	2.24624	12
6927	12	1	0	2.24624	47.5
6927	12	1	0	2.24624	12
6927	12	1	0	2.24624	37.5
6927	12	1	0	2.24624	40
6927	12	1	0	2.24624	12
6927	12	1	0	2.24624	12
6927	12	1	0	2.24624	27.5
6927	12	1	0	2.24624	22.5
6927	12	1	0	2.24624	40
6927	12	1	0	2.24624	40
6927	12	1	0	2.24624	27.5
6927	12	1	0	2.24624	12
6927	12	1	0	2.24624	12
6927	12	1	0	2.24624	12
6927	12	1	0	2.24624	12
6927	12	1	0	2.24624	12
6927	12	1	0	2.24624	12
6927	12	1	0	2.24624	12
6927	12	1	0	2.24624	12
6927	12	1	0	2.24624	12
6927	12	1	0	2.24624	12
6927	12	1	0	2.24624	12
6927	12	1	0	2.24624	12
6927	12	1	0	2.24624	12
6927	12	1	0	2.24624	12
6927	12	1	0	2.24624	12
6927	12	1	0	2.24624	11
6927	12	1	0	2.24624	11
6927	12	1	0	2.24624	11
6927	12	1	0	2.24624	11
6927	12	1	0	2.24624	41
9930	45	0	0	0.726494	23.5
9930	45	0	0	0.726494	45
9930	45	0	0	0.726494	45
9930	45	0	0	0.726494	45
9930	45	0	0	0.726494	45
9930	45	0	0	0.726494	45
9930	45	0	0	0.726494	23.5
9930	45	0	0	0.726494	19
9930	45	0	0	0.726494	45
9930	45	0	0	0.726494	45
9930	45	0	0	0.726494	45
9930	45	0	0	0.726494	7
9930	45	0	0	0.726494	14.5
9930	45	0	0	0.726494	45
10419	55	1	1	1.77203	53
10419	55	1	1	1.77203	27.5
10419	55	1	1	1.77203	57.5
10419	55	1	1	1.77203	32.5
10419	55	1	1	1.77203	35
10504	26	1	1	0.74737	39.5
10504	26	1	1	0.74737	52.5
10504	26	1	1	0.74737	47.5
10504	26	1	1	0.74737	27.5
10504	26	1	1	0.74737	32.5
10504	26	1	1	0.74737	34.5
10504	26	1	1	0.74737	29.5
10504	26	1	1	0.74737	54
10504	26	1	1	0.74737	57
10504	26	1	1	0.74737	23
10504	26	1	1	0.74737	25
12958	42	1	1	0.831747	38
12958	42	1	1	0.831747	46
12958	42	1	1	0.831747	37.5
19607	47	1	1	0.726494	48
19607	47	1	1	0.726494	15
19607	47	1	1	0.726494	13
19607	47	1	1	0.726494	24
19607	47	1	1	0.726494	24
19607	47	1	1	0.726494	0
19607	47	1	1	0.726494	46
19607	47	1	1	0.726494	55
19607	47	1	1	0.726494	40
19607	47	1	1	0.726494	40
19607	47	1	1	0.726494	45
19607	47	1	1	0.726494	36
19607	47	1	1	0.726494	49
19607	47	1	1	0.726494	53
19607	47	1	1	0.726494	50
19607	47	1	1	0.726494	30
19607	47	1	1	0.726494	30
19607	47	1	1	0.726494	35
19607	47	1	1	0.726494	55
19607	47	1	1	0.726494	30
19607	47	1	1	0.726494	35
19607	47	1	1	0.726494	40
19607	47	1	1	0.726494	55
19607	47	1	1	0.726494	19
21748	53	1	1	0.577948	42.5
21748	53	1	1	0.577948	54
21748	53	1	1	0.577948	62
21748	53	1	1	0.577948	47.5
21748	53	1	1	0.577948	47.5
21748	53	1	1	0.577948	37.5
21748	53	1	1	0.577948	27.5
21748	53	1	1	0.577948	37.5
21748	53	1	1	0.577948	37.5
21748	53	1	1	0.577948	42.5
21748	53	1	1	0.577948	27.5
21748	53	1	1	0.577948	37.5
21748	53	1	1	0.577948	37.5
21748	53	1	1	0.577948	37.5
21748	53	1	1	0.577948	27.5
21748	53	1	1	0.577948	42.5
21748	53	1	1	0.577948	27.5
21748	53	1	1	0.577948	22.5
22259	51	1	1	0.970709	55
22259	51	1	1	0.970709	23
22259	51	1	1	0.970709	27.5
22259	51	1	1	0.970709	32.5
22259	51	1	1	0.970709	27.5
22259	51	1	1	0.970709	27.5
22259	51	1	1	0.970709	57.5
25946	25	1	1	0.78351	32
25946	25	1	1	0.78351	25
25946	25	1	1	0.78351	52
25946	25	1	1	0.78351	54
25946	25	1	1	0.78351	50
25946	25	1	1	0.78351	29
25946	25	1	1	0.78351	45
25946	25	1	1	0.78351	20
25946	25	1	1	0.78351	22
25946	25	1	1	0.78351	18
25946	25	1	1	0.78351	18
25946	25	1	1	0.78351	18
25946	25	1	1	0.78351	18
25946	25	1	1	0.78351	18
25946	25	1	1	0.78351	19
25946	25	1	1	0.78351	19
25946	25	1	1	0.78351	19
25946	25	1	1	0.78351	19
25946	25	1	1	0.78351	48
25946	25	1	1	0.78351	29
27902	52	1	1	0.937737	51
27902	52	1	1	0.937737	35
27902	52	1	1	0.937737	50
27902	52	1	1	0.937737	25
27902	52	1	1	0.937737	31
27902	52	1	1	0.937737	45
27902	52	1	1	0.937737	25
27902	52	1	1	0.937737	42
27902	52	1	1	0.937737	25
27902	52	1	1	0.937737	9
27902	52	1	1	0.937737	7
27902	52	1	1	0.937737	30
27905	14	0	1	2.24624	16
27905	14	0	1	2.24624	50
27905	14	0	1	2.24624	14
27905	14	0	1	2.24624	13
27905	14	0	1	2.24624	14
27905	14	0	1	2.24624	14
27905	14	0	1	2.24624	32.5
27905	14	0	1	2.24624	13
27905	14	0	1	2.24624	13
27905	14	0	1	2.24624	32.5
27905	14	0	1	2.24624	14
27905	14	0	1	2.24624	14
27905	14	0	1	2.24624	14
27905	14	0	1	2.24624	14
27905	14	0	1	2.24624	22.5
27905	14	0	1	2.24624	47.5
27905	14	0	1	2.24624	40.5
27905	14	0	1	2.24624	47
27905	14	0	1	2.24624	72
27905	14	0	1	2.24624	13
27905	14	0	1	2.24624	42.5
27905	14	0	1	2.24624	14
27905	14	0	1	2.24624	14
27905	14	0	1	2.24624	19.5
27905	14	0	1	2.24624	14
27905	14	0	1	2.24624	14
27905	14	0	1	2.24624	13
27905	14	0	1	2.24624	14
27905	14	0	1	2.24624	13
27905	14	0	1	2.24624	14
27905	14	0	1	2.24624	14
27905	14	0	1	2.24624	14
27905	14	0	1	2.24624	40
27905	14	0	1	2.24624	18
27905	14	0	1	2.24624	39
27905	14	0	1	2.24624	70
29501	1	0	0	0.675404	42
29501	1	0	0	0.675404	34
29501	1	0	0	0.675404	45
29501	1	0	0	0.675404	27
29501	1	0	0	0.675404	47
29501	1	0	0	0.675404	1
29501	1	0	0	0.675404	1
29501	1	0	0	0.675404	2
29501	1	0	0	0.675404	2
29501	1	0	0	0.675404	6
29501	1	0	0	0.675404	4
29501	1	0	0	0.675404	2
31741	34	1	1	1.07496	2
31741	34	1	1	1.07496	36
31741	34	1	1	1.07496	27.5
31741	34	1	1	1.07496	27.5
31741	34	1	1	1.07496	32
31741	34	1	1	1.07496	42.5
31741	34	1	1	1.07496	42.5
31741	34	1	1	1.07496	52.5
31741	34	1	1	1.07496	32.5
31741	34	1	1	1.07496	42.5
31741	34	1	1	1.07496	27.5
31741	34	1	1	1.07496	22.5
31741	34	1	1	1.07496	42.5
31741	34	1	1	1.07496	32.5
31741	34	1	1	1.07496	37
31741	34	1	1	1.07496	39
31741	34	1	1	1.07496	29
31741	34	1	1	1.07496	32
31741	34	1	1	1.07496	0.5
32126	69	1	0	1.1264	68
32126	69	1	0	1.1264	37
32126	69	1	0	1.1264	45
32126	69	1	0	1.1264	7
32126	69	1	0	1.1264	7
32126	69	1	0	1.1264	7
32126	69	1	0	1.1264	7
32126	69	1	0	1.1264	65
32126	69	1	0	1.1264	11
32126	69	1	0	1.1264	9
32126	69	1	0	1.1264	7
32126	69	1	0	1.1264	63
32126	69	1	0	1.1264	65
32126	69	1	0	1.1264	5
32126	69	1	0	1.1264	6
32126	69	1	0	1.1264	1
32126	69	1	0	1.1264	40
33118	71	0	0	0.980833	61
33118	71	0	0	0.980833	67.5
33118	71	0	0	0.980833	57.5
33118	71	0	0	0.980833	67.5
33118	71	0	0	0.980833	62.5
36037	44	1	1	0.976856	41
36037	44	1	1	0.976856	27.5
36037	44	1	1	0.976856	55
36037	44	1	1	0.976856	32.5
36037	44	1	1	0.976856	47.5
36037	44	1	1	0.976856	47.5
36037	44	1	1	0.976856	27.5
36037	44	1	1	0.976856	32.5
36037	44	1	1	0.976856	32.5
36037	44	1	1	0.976856	4
36037	44	1	1	0.976856	4
36037	44	1	1	0.976856	5
36037	44	1	1	0.976856	5
36037	44	1	1	0.976856	4
36037	44	1	1	0.976856	5
36037	44	1	1	0.976856	45
36037	44	1	1	0.976856	17
36037	44	1	1	0.976856	40
36037	44	1	1	0.976856	27.5
36037	44	1	1	0.976856	3
36037	44	1	1	0.976856	37.5
36037	44	1	1	0.976856	32.5
36037	44	1	1	0.976856	47
36037	44	1	1	0.976856	28
36037	44	1	1	0.976856	17
36037	44	1	1	0.976856	32.5
36037	44	1	1	0.976856	37
36037	44	1	1	0.976856	45
36037	44	1	1	0.976856	37
36037	44	1	1	0.976856	53
36037	44	1	1	0.976856	32
36037	44	1	1	0.976856	57.5
36037	44	1	1	0.976856	5
36037	44	1	1	0.976856	5
36037	44	1	1	0.976856	5
36037	44	1	1	0.976856	17
36037	44	1	1	0.976856	55
36037	44	1	1	0.976856	6
36037	44	1	1	0.976856	6
36037	44	1	1	0.976856	6
36037	44	1	1	0.976856	6
36037	44	1	1	0.976856	6
36037	44	1	1	0.976856	6
36037	44	1	1	0.976856	5
36037	44	1	1	0.976856	53
36037	44	1	1	0.976856	28
36037	44	1	1	0.976856	17
36037	44	1	1	0.976856	32.5
36037	44	1	1	0.976856	27.5
36037	44	1	1	0.976856	62.5
36037	44	1	1	0.976856	16
36037	44	1	1	0.976856	45
36037	44	1	1	0.976856	47
36037	44	1	1	0.976856	47
38226	78	0	0	0.980833	10
38226	78	0	0	0.980833	16
38723	14	1	0	1.12128	44
38723	14	1	0	1.12128	14
38723	14	1	0	1.12128	47.5
38723	14	1	0	1.12128	40
38723	14	1	0	1.12128	14
38723	14	1	0	1.12128	14
38723	14	1	0	1.12128	14
38723	14	1	0	1.12128	14
38723	14	1	0	1.12128	14
38723	14	1	0	1.12128	14
38723	14	1	0	1.12128	14
38723	14	1	0	1.12128	14
38723	14	1	0	1.12128	14
38723	14	1	0	1.12128	14
38723	14	1	0	1.12128	14
39743	87	0	0	0.980833	NA
40026	3	1	1	0.544054	56
40026	3	1	1	0.544054	58
40026	3	1	1	0.544054	27
40026	3	1	1	0.544054	2
40026	3	1	1	0.544054	33
40026	3	1	1	0.544054	33
40027	3	0	0	0.66878	31
40027	3	0	0	0.66878	30
40027	3	0	0	0.66878	0
40027	3	0	0	0.66878	55
40027	3	0	0	0.66878	4
40027	3	0	0	0.66878	4
40027	3	0	0	0.66878	3
40027	3	0	0	0.66878	3
40027	3	0	0	0.66878	3
40027	3	0	0	0.66878	3
40027	3	0	0	0.66878	3
40027	3	0	0	0.66878	2
40027	3	0	0	0.66878	2
40027	3	0	0	0.66878	2
40027	3	0	0	0.66878	3
40027	3	0	0	0.66878	2
40027	3	0	0	0.66878	42.5
40027	3	0	0	0.66878	47.5
40027	3	0	0	0.66878	53
40028	3	1	1	0.66878	32
40028	3	1	1	0.66878	31
40028	3	1	1	0.66878	57.5
40028	3	1	1	0.66878	37.5
40028	3	1	1	0.66878	30
40028	3	1	1	0.66878	0
40028	3	1	1	0.66878	57.5
40028	3	1	1	0.66878	57.5
40028	3	1	1	0.66878	29
40029	3	1	0	0.66878	31
40029	3	1	0	0.66878	28
40029	3	1	0	0.66878	52
40029	3	1	0	0.66878	32
40029	3	1	0	0.66878	3
40029	3	1	0	0.66878	3
40029	3	1	0	0.66878	3
40029	3	1	0	0.66878	3
40029	3	1	0	0.66878	3
40029	3	1	0	0.66878	3
40029	3	1	0	0.66878	3
40029	3	1	0	0.66878	3
40029	3	1	0	0.66878	3
40029	3	1	0	0.66878	3
40029	3	1	0	0.66878	3
40029	3	1	0	0.66878	3
40029	3	1	0	0.66878	3
40029	3	1	0	0.66878	3
40029	3	1	0	0.66878	3
40029	3	1	0	0.66878	3
40029	3	1	0	0.66878	3
40029	3	1	0	0.66878	3
40029	3	1	0	0.66878	3
40029	3	1	0	0.66878	3
40029	3	1	0	0.66878	3
40029	3	1	0	0.66878	3
40029	3	1	0	0.66878	50
40029	3	1	0	0.66878	1
40029	3	1	0	0.66878	59
40030	4	1	0	0.66878	31
40030	4	1	0	0.66878	36
40030	4	1	0	0.66878	2
40030	4	1	0	0.66878	52.5
40030	4	1	0	0.66878	35
40030	4	1	0	0.66878	36
40032	5	1	0	0.633438	42
40032	5	1	0	0.633438	42
40032	5	1	0	0.633438	25
40032	5	1	0	0.633438	4
40032	5	1	0	0.633438	5
40032	5	1	0	0.633438	5
40032	5	1	0	0.633438	5
40032	5	1	0	0.633438	4
40032	5	1	0	0.633438	4
40032	5	1	0	0.633438	4
40032	5	1	0	0.633438	4
40032	5	1	0	0.633438	4
40032	5	1	0	0.633438	4
40032	5	1	0	0.633438	4
40032	5	1	0	0.633438	4
40032	5	1	0	0.633438	4
40032	5	1	0	0.633438	4
40032	5	1	0	0.633438	4
40032	5	1	0	0.633438	4
40032	5	1	0	0.633438	4
40032	5	1	0	0.633438	4
40032	5	1	0	0.633438	4
40032	5	1	0	0.633438	32
40032	5	1	0	0.633438	5
40032	5	1	0	0.633438	5
40032	5	1	0	0.633438	4
40032	5	1	0	0.633438	4
40032	5	1	0	0.633438	4
40033	8	0	0	0.633438	5
40033	8	0	0	0.633438	34
40033	8	0	0	0.633438	37
40033	8	0	0	0.633438	8
40033	8	0	0	0.633438	8
40033	8	0	0	0.633438	8
40033	8	0	0	0.633438	8
40033	8	0	0	0.633438	8
40033	8	0	0	0.633438	8
40033	8	0	0	0.633438	8
40033	8	0	0	0.633438	8
40033	8	0	0	0.633438	8
40033	8	0	0	0.633438	8
40033	8	0	0	0.633438	8
40033	8	0	0	0.633438	8
40033	8	0	0	0.633438	8
40033	8	0	0	0.633438	8
40033	8	0	0	0.633438	8
40033	8	0	0	0.633438	8
40033	8	0	0	0.633438	8
40033	8	0	0	0.633438	8
40033	8	0	0	0.633438	8
40033	8	0	0	0.633438	8
40033	8	0	0	0.633438	8
40033	8	0	0	0.633438	8
40033	8	0	0	0.633438	8
40033	8	0	0	0.633438	8
40033	8	0	0	0.633438	8
40033	8	0	0	0.633438	8
40033	8	0	0	0.633438	44
40033	8	0	0	0.633438	62.5
40033	8	0	0	0.633438	33.5
40033	8	0	0	0.633438	4
40033	8	0	0	0.633438	75
40033	8	0	0	0.633438	69
40034	80	1	1	0.980833	77
40036	83	0	0	0.980833	83
40036	83	0	0	0.980833	30
41931	7	0	0	0.633438	7
41931	7	0	0	0.633438	43
41931	7	0	0	0.633438	48
41931	7	0	0	0.633438	7
41931	7	0	0	0.633438	7
41931	7	0	0	0.633438	74
41931	7	0	0	0.633438	73
41931	7	0	0	0.633438	36
41931	7	0	0	0.633438	37
41931	7	0	0	0.633438	32
41931	7	0	0	0.633438	26
41931	7	0	0	0.633438	7
41931	7	0	0	0.633438	7
41931	7	0	0	0.633438	7
41931	7	0	0	0.633438	9
41931	7	0	0	0.633438	7
41931	7	0	0	0.633438	7
41931	7	0	0	0.633438	7
41931	7	0	0	0.633438	7
41931	7	0	0	0.633438	7
41931	7	0	0	0.633438	5
41931	7	0	0	0.633438	52
41931	7	0	0	0.633438	6
42430	69	1	0	1.1264	46
42430	69	1	0	1.1264	45
42430	69	1	0	1.1264	10
42430	69	1	0	1.1264	14
42430	69	1	0	1.1264	46
42430	69	1	0	1.1264	49
43226	65	1	1	1.1264	42.5
43226	65	1	1	1.1264	52.5
43226	65	1	1	1.1264	35
43226	65	1	1	1.1264	40
43226	65	1	1	1.1264	40
43226	65	1	1	1.1264	64
43226	65	1	1	1.1264	72.5
43404	20	0	0	1.54288	50
43404	20	0	0	1.54288	49
43404	20	0	0	1.54288	16
43404	20	0	0	1.54288	20
43404	20	0	0	1.54288	19
43404	20	0	0	1.54288	19
43404	20	0	0	1.54288	21
43404	20	0	0	1.54288	19
43404	20	0	0	1.54288	19
45114	84	1	1	0.980833	47
45114	84	1	1	0.980833	82
46508	86	1	0	0.980833	46
46568	60	0	0	2.94805	59.5
46753	36	0	0	0.773513	70
46753	36	0	0	0.773513	34
46753	36	0	0	0.773513	55
46753	36	0	0	0.773513	42.5
46753	36	0	0	0.773513	62.5
46753	36	0	0	0.773513	42.5
46753	36	0	0	0.773513	27.5
46753	36	0	0	0.773513	27.5
46753	36	0	0	0.773513	32.5
46753	36	0	0	0.773513	42.5
46753	36	0	0	0.773513	21.5
46753	36	0	0	0.773513	67.5
46753	36	0	0	0.773513	32.5
46755	45	1	0	0.823742	42.5
46755	45	1	0	0.823742	12
46755	45	1	0	0.823742	32.5
46755	45	1	0	0.823742	32.5
46755	45	1	0	0.823742	37.5
46755	45	1	0	0.823742	72.5
46755	45	1	0	0.823742	77.5
48977	63	1	1	0.991972	57.5
48977	63	1	1	0.991972	57.5
48977	63	1	1	0.991972	75
48977	63	1	1	0.991972	77.5
48977	63	1	1	0.991972	35
48977	63	1	1	0.991972	64
48977	63	1	1	0.991972	37.5
48977	63	1	1	0.991972	37.5
50042	5	0	0	2.94805	33
50042	5	0	0	2.94805	58
50042	5	0	0	2.94805	5
50042	5	0	0	2.94805	5
50042	5	0	0	2.94805	5
50042	5	0	0	2.94805	4
50042	5	0	0	2.94805	4
50042	5	0	0	2.94805	37
50042	5	0	0	2.94805	48
50042	5	0	0	2.94805	4
50042	5	0	0	2.94805	5
50042	5	0	0	2.94805	5
50042	5	0	0	2.94805	4
50042	5	0	0	2.94805	5
50042	5	0	0	2.94805	5
50042	5	0	0	2.94805	4
50042	5	0	0	2.94805	5
50042	5	0	0	2.94805	5
50042	5	0	0	2.94805	5
50042	5	0	0	2.94805	4
50042	5	0	0	2.94805	4
50042	5	0	0	2.94805	59
50042	5	0	0	2.94805	31
50042	5	0	0	2.94805	30
50042	5	0	0	2.94805	2
50046	5	1	1	0.633438	35
50046	5	1	1	0.633438	31
50046	5	1	1	0.633438	3
50046	5	1	1	0.633438	60
50046	5	1	1	0.633438	60
50046	5	1	1	0.633438	38
50046	5	1	1	0.633438	39
50046	5	1	1	0.633438	40
50046	5	1	1	0.633438	66
50046	5	1	1	0.633438	64
50046	5	1	1	0.633438	52
50046	5	1	1	0.633438	51
50046	5	1	1	0.633438	47
50046	5	1	1	0.633438	47
50046	5	1	1	0.633438	31.5
50047	4	0	0	0.675404	40
50047	4	0	0	0.675404	41
50047	4	0	0	0.675404	10
50047	4	0	0	0.675404	7
50047	4	0	0	0.675404	49
50047	4	0	0	0.675404	38
50047	4	0	0	0.675404	62
50047	4	0	0	0.675404	48
50047	4	0	0	0.675404	15
50047	4	0	0	0.675404	12
50047	4	0	0	0.675404	4
50047	4	0	0	0.675404	8
50047	4	0	0	0.675404	3
50047	4	0	0	0.675404	5
50047	4	0	0	0.675404	4
50047	4	0	0	0.675404	4
50047	4	0	0	0.675404	3
50047	4	0	0	0.675404	3
50047	4	0	0	0.675404	4
50047	4	0	0	0.675404	5
50047	4	0	0	0.675404	4
50047	4	0	0	0.675404	3
50047	4	0	0	0.675404	4
50047	4	0	0	0.675404	4
50047	4	0	0	0.675404	3
50047	4	0	0	0.675404	4
50047	4	0	0	0.675404	4
50047	4	0	0	0.675404	5
50047	4	0	0	0.675404	4
50047	4	0	0	0.675404	4
50047	4	0	0	0.675404	3
50047	4	0	0	0.675404	4
50049	8	1	1	0.939878	7
50049	8	1	1	0.939878	4
50049	8	1	1	0.939878	36
50049	8	1	1	0.939878	40
50049	8	1	1	0.939878	9
50049	8	1	1	0.939878	8
50049	8	1	1	0.939878	47.5
50049	8	1	1	0.939878	8
50049	8	1	1	0.939878	3
50049	8	1	1	0.939878	31
50049	8	1	1	0.939878	24
50049	8	1	1	0.939878	8
50049	8	1	1	0.939878	8
50049	8	1	1	0.939878	8
50049	8	1	1	0.939878	8
50049	8	1	1	0.939878	8
50049	8	1	1	0.939878	9
50049	8	1	1	0.939878	8
50049	8	1	1	0.939878	8
50049	8	1	1	0.939878	7
50049	8	1	1	0.939878	7
50049	8	1	1	0.939878	8
50049	8	1	1	0.939878	9
50049	8	1	1	0.939878	8
50049	8	1	1	0.939878	8
50049	8	1	1	0.939878	9
50049	8	1	1	0.939878	8
50049	8	1	1	0.939878	8
50049	8	1	1	0.939878	8
50049	8	1	1	0.939878	9
50049	8	1	1	0.939878	2
50049	8	1	1	0.939878	10
50049	8	1	1	0.939878	8
50049	8	1	1	0.939878	8
50050	0	1	1	0.66878	47
50050	0	1	1	0.66878	34
50050	0	1	1	0.66878	2
50050	0	1	1	0.66878	32
50050	0	1	1	0.66878	25
50050	0	1	1	0.66878	57
50050	0	1	1	0.66878	58
54681	55	0	0	1.25545	57
54681	55	0	0	1.25545	55
54681	55	0	0	1.25545	52.5
54681	55	0	0	1.25545	47.5
54681	55	0	0	1.25545	62.5
55197	50	1	1	0.577948	54
55197	50	1	1	0.577948	42.5
55197	50	1	1	0.577948	85
55197	50	1	1	0.577948	70
55197	50	1	1	0.577948	37.5
55197	50	1	1	0.577948	32.5
55197	50	1	1	0.577948	30
55197	50	1	1	0.577948	47.5
55197	50	1	1	0.577948	47.5
55197	50	1	1	0.577948	40
55197	50	1	1	0.577948	62.5
55197	50	1	1	0.577948	67.5
55197	50	1	1	0.577948	60
55197	50	1	1	0.577948	22.5
55197	50	1	1	0.577948	32.5
55197	50	1	1	0.577948	54
55197	50	1	1	0.577948	85
55976	61	0	0	0.991972	69
55976	61	0	0	0.991972	42
55976	61	0	0	0.991972	35
55976	61	0	0	0.991972	23
55976	61	0	0	0.991972	13
55976	61	0	0	0.991972	10
55976	61	0	0	0.991972	8
55976	61	0	0	0.991972	43
56016	52	1	1	0.970709	52
56016	52	1	1	0.970709	22
56016	52	1	1	0.970709	43
56016	52	1	1	0.970709	81
56016	52	1	1	0.970709	62
56016	52	1	1	0.970709	59
56016	52	1	1	0.970709	85
56016	52	1	1	0.970709	32.5
56016	52	1	1	0.970709	22.5
59635	34	1	0	1.59845	35
59635	34	1	0	1.59845	2
59635	34	1	0	1.59845	6
59635	34	1	0	1.59845	8
59635	34	1	0	1.59845	55
59635	34	1	0	1.59845	55
59635	34	1	0	1.59845	37.5
59635	34	1	0	1.59845	38
59635	34	1	0	1.59845	34
59635	34	1	0	1.59845	54
59635	34	1	0	1.59845	50
59635	34	1	0	1.59845	24
59635	34	1	0	1.59845	42.5
59635	34	1	0	1.59845	47.5
59635	34	1	0	1.59845	32
59635	34	1	0	1.59845	30
59635	34	1	0	1.59845	30
59635	34	1	0	1.59845	52.5
59635	34	1	0	1.59845	38
59635	34	1	0	1.59845	50
59635	34	1	0	1.59845	37.5
59635	34	1	0	1.59845	37.5
59730	29	1	1	1.83565	24.5
59730	29	1	1	1.83565	53
59730	29	1	1	1.83565	16
59730	29	1	1	1.83565	24
60001	99	0	0	0.980833	80
60001	99	0	0	0.980833	35
60001	99	0	0	0.980833	60
60001	99	0	0	0.980833	79
60001	99	0	0	0.980833	4
60001	99	0	0	0.980833	89
60001	99	0	0	0.980833	97
60001	99	0	0	0.980833	65
60001	99	0	0	0.980833	85
60001	99	0	0	0.980833	87.5
60001	99	0	0	0.980833	85
60001	99	0	0	0.980833	25
60001	99	0	0	0.980833	35
60001	99	0	0	0.980833	25
60001	99	0	0	0.980833	45
60001	99	0	0	0.980833	35
60001	99	0	0	0.980833	94
60001	99	0	0	0.980833	25
60002	95	0	0	0.980833	35
60002	95	0	0	0.980833	35
60002	95	0	0	0.980833	85
60002	95	0	0	0.980833	85
60002	95	0	0	0.980833	35
60002	95	0	0	0.980833	35
60002	95	0	0	0.980833	87
60002	95	0	0	0.980833	85
60002	95	0	0	0.980833	66
60002	95	0	0	0.980833	79
60002	95	0	0	0.980833	36
60002	95	0	0	0.980833	71
60002	95	0	0	0.980833	75
60002	95	0	0	0.980833	82
60002	95	0	0	0.980833	85
60002	95	0	0	0.980833	28
60002	95	0	0	0.980833	35
60002	95	0	0	0.980833	45
60003	97	0	0	0.980833	50
60003	97	0	0	0.980833	25
60003	97	0	0	0.980833	45
60003	97	0	0	0.980833	35
60003	97	0	0	0.980833	99
60003	97	0	0	0.980833	55
60003	97	0	0	0.980833	65
60003	97	0	0	0.980833	55
60003	97	0	0	0.980833	90
60003	97	0	0	0.980833	97
60003	97	0	0	0.980833	88.5
60003	97	0	0	0.980833	85
60003	97	0	0	0.980833	75
60003	97	0	0	0.980833	55
60003	97	0	0	0.980833	85
60003	97	0	0	0.980833	35
60003	97	0	0	0.980833	25
60003	97	0	0	0.980833	55
60004	91	0	0	0.980833	50
60004	91	0	0	0.980833	35
60004	91	0	0	0.980833	28
60004	91	0	0	0.980833	32
60004	91	0	0	0.980833	35
60004	91	0	0	0.980833	82
60004	91	0	0	0.980833	59
60004	91	0	0	0.980833	25
60004	91	0	0	0.980833	35
60004	91	0	0	0.980833	89
60004	91	0	0	0.980833	87
60004	91	0	0	0.980833	35
60004	91	0	0	0.980833	25
60004	91	0	0	0.980833	45
60004	91	0	0	0.980833	65
60004	91	0	0	0.980833	25
60004	91	0	0	0.980833	45
60005	91	0	0	0.980833	50
60005	91	0	0	0.980833	27.5
60005	91	0	0	0.980833	91
60005	91	0	0	0.980833	40
60005	91	0	0	0.980833	30
60005	91	0	0	0.980833	80
60005	91	0	0	0.980833	85
60005	91	0	0	0.980833	90
60005	91	0	0	0.980833	97
60005	91	0	0	0.980833	40
60005	91	0	0	0.980833	50
60005	91	0	0	0.980833	30
60005	91	0	0	0.980833	75
60005	91	0	0	0.980833	80
60005	91	0	0	0.980833	89
60005	91	0	0	0.980833	40
60005	91	0	0	0.980833	50
60005	91	0	0	0.980833	30
60005	91	0	0	0.980833	91
60005	91	0	0	0.980833	50
60005	91	0	0	0.980833	30
60006	88	0	0	0.980833	35
60006	88	0	0	0.980833	45
60006	88	0	0	0.980833	45
60006	88	0	0	0.980833	85
60006	88	0	0	0.980833	80
60006	88	0	0	0.980833	94
60006	88	0	0	0.980833	99
60006	88	0	0	0.980833	89
60006	88	0	0	0.980833	79
60006	88	0	0	0.980833	87
60006	88	0	0	0.980833	35
60006	88	0	0	0.980833	25
60006	88	0	0	0.980833	55
60006	88	0	0	0.980833	25
60006	88	0	0	0.980833	45
60007	90	0	0	0.980833	45
60007	90	0	0	0.980833	84
60007	90	0	0	0.980833	84
60007	90	0	0	0.980833	76
60007	90	0	0	0.980833	25
60007	90	0	0	0.980833	29
60007	90	0	0	0.980833	27.5
60007	90	0	0	0.980833	55
60007	90	0	0	0.980833	47.5
60007	90	0	0	0.980833	25
60007	90	0	0	0.980833	45
60008	90	0	0	0.980833	35
60008	90	0	0	0.980833	45
60008	90	0	0	0.980833	35
60008	90	0	0	0.980833	85
60008	90	0	0	0.980833	85
60008	90	0	0	0.980833	60
60008	90	0	0	0.980833	35
60008	90	0	0	0.980833	25
60008	90	0	0	0.980833	28
60008	90	0	0	0.980833	85
60009	89	0	0	0.980833	35
60009	89	0	0	0.980833	35
60009	89	0	0	0.980833	75
60009	89	0	0	0.980833	75
60009	89	0	0	0.980833	85
60009	89	0	0	0.980833	25
60009	89	0	0	0.980833	20
60009	89	0	0	0.980833	85
60009	89	0	0	0.980833	85
60009	89	0	0	0.980833	95
60009	89	0	0	0.980833	45
60009	89	0	0	0.980833	59
60009	89	0	0	0.980833	28
60009	89	0	0	0.980833	65
60009	89	0	0	0.980833	35
60009	89	0	0	0.980833	88
60009	89	0	0	0.980833	85
60009	89	0	0	0.980833	28
60009	89	0	0	0.980833	35
60009	89	0	0	0.980833	35
60011	93	0	0	0.980833	25
60011	93	0	0	0.980833	35
60011	93	0	0	0.980833	45
60011	93	0	0	0.980833	85
60011	93	0	0	0.980833	90
60011	93	0	0	0.980833	94
60011	93	0	0	0.980833	90
60011	93	0	0	0.980833	90
60011	93	0	0	0.980833	35
60011	93	0	0	0.980833	25
60011	93	0	0	0.980833	45
60011	93	0	0	0.980833	90
60011	93	0	0	0.980833	94
60011	93	0	0	0.980833	89
60011	93	0	0	0.980833	59
60011	93	0	0	0.980833	35
60011	93	0	0	0.980833	29
60011	93	0	0	0.980833	45
60012	95	0	0	0.980833	50
60012	95	0	0	0.980833	45
60012	95	0	0	0.980833	33
60012	95	0	0	0.980833	28
60012	95	0	0	0.980833	79
60012	95	0	0	0.980833	67
60012	95	0	0	0.980833	25
60012	95	0	0	0.980833	35
60012	95	0	0	0.980833	25
60012	95	0	0	0.980833	55
60012	95	0	0	0.980833	45
60012	95	0	0	0.980833	35
60012	95	0	0	0.980833	45
60012	95	0	0	0.980833	25
60012	95	0	0	0.980833	35
60012	95	0	0	0.980833	45
60012	95	0	0	0.980833	89.5
60012	95	0	0	0.980833	99
60012	95	0	0	0.980833	25
60012	95	0	0	0.980833	45
65989	47	1	1	0.726494	50
65989	47	1	1	0.726494	17
65989	47	1	1	0.726494	20
65989	47	1	1	0.726494	21
65989	47	1	1	0.726494	70
65989	47	1	1	0.726494	74
65989	47	1	1	0.726494	40
65989	47	1	1	0.726494	52
65989	47	1	1	0.726494	53
65989	47	1	1	0.726494	53
65989	47	1	1	0.726494	56
65989	47	1	1	0.726494	54
65989	47	1	1	0.726494	53
65989	47	1	1	0.726494	54
65989	47	1	1	0.726494	38
65989	47	1	1	0.726494	21
65989	47	1	1	0.726494	51
65989	47	1	1	0.726494	17
65989	47	1	1	0.726494	17
72620	32	1	1	0.9626	36
72620	32	1	1	0.9626	59
72620	32	1	1	0.9626	37
72620	32	1	1	0.9626	84
72620	32	1	1	0.9626	28
72620	32	1	1	0.9626	35
72620	32	1	1	0.9626	29
72620	32	1	1	0.9626	56.5
72620	32	1	1	0.9626	57.5
72620	32	1	1	0.9626	55
72620	32	1	1	0.9626	34
72620	32	1	1	0.9626	40
72620	32	1	1	0.9626	44
72620	32	1	1	0.9626	32
72620	32	1	1	0.9626	62
77167	46	1	1	0.726494	47
77167	46	1	1	0.726494	18
77167	46	1	1	0.726494	52.5
77167	46	1	1	0.726494	22.5
77167	46	1	1	0.726494	85
77167	46	1	1	0.726494	86
77167	46	1	1	0.726494	55
77167	46	1	1	0.726494	23
78144	75	0	0	0.980833	70
78144	75	0	0	0.980833	40
78144	75	0	0	0.980833	47.5
78144	75	0	0	0.980833	52.5
78144	75	0	0	0.980833	52.5
78144	75	0	0	0.980833	27.5
78144	75	0	0	0.980833	40
81043	54	0	0	0.577948	53
81043	54	0	0	0.577948	53
81043	54	0	0	0.577948	44
81043	54	0	0	0.577948	36
81043	54	0	0	0.577948	52
81043	54	0	0	0.577948	37
81043	54	0	0	0.577948	53
81043	54	0	0	0.577948	55
81043	54	0	0	0.577948	47.5
81043	54	0	0	0.577948	53
81043	54	0	0	0.577948	53
81043	54	0	0	0.577948	45
81043	54	0	0	0.577948	53
81678	52	1	1	0.937737	14
81678	52	1	1	0.937737	47
81678	52	1	1	0.937737	21
81678	52	1	1	0.937737	21
81678	52	1	1	0.937737	45
81678	52	1	1	0.937737	21
81678	52	1	1	0.937737	60
81678	52	1	1	0.937737	13
81678	52	1	1	0.937737	13
81678	52	1	1	0.937737	13
81678	52	1	1	0.937737	57.5
81678	52	1	1	0.937737	57.5
81678	52	1	1	0.937737	57.5
81678	52	1	1	0.937737	57.5
81678	52	1	1	0.937737	50
81678	52	1	1	0.937737	42
81678	52	1	1	0.937737	16
81678	52	1	1	0.937737	19
81678	52	1	1	0.937737	62.5
81678	52	1	1	0.937737	22.5
81678	52	1	1	0.937737	72.5
81991	22	1	1	1.04876	22
81991	22	1	1	1.04876	19
81991	22	1	1	1.04876	21
81991	22	1	1	1.04876	18
81991	22	1	1	1.04876	53
81991	22	1	1	1.04876	52
81991	22	1	1	1.04876	24
81991	22	1	1	1.04876	22
81991	22	1	1	1.04876	22.5
81991	22	1	1	1.04876	19
81991	22	1	1	1.04876	18
81991	22	1	1	1.04876	26
84346	52	0	0	0.970709	52
84346	52	0	0	0.970709	50
84346	52	0	0	0.970709	28
84346	52	0	0	0.970709	17
84346	52	0	0	0.970709	29
84346	52	0	0	0.970709	17
84346	52	0	0	0.970709	78
84346	52	0	0	0.970709	32
84346	52	0	0	0.970709	45
84346	52	0	0	0.970709	50
84346	52	0	0	0.970709	41.5
84346	52	0	0	0.970709	36.5
84346	52	0	0	0.970709	54
84346	52	0	0	0.970709	78
84346	52	0	0	0.970709	54
84346	52	0	0	0.970709	65
84346	52	0	0	0.970709	72
84346	52	0	0	0.970709	62
84346	52	0	0	0.970709	47
84346	52	0	0	0.970709	52.5
84346	52	0	0	0.970709	57.5
92192	51	0	1	0.972215	39
92192	51	0	1	0.972215	63
92192	51	0	1	0.972215	62
92192	51	0	1	0.972215	25
93834	36	0	0	0.773513	1
93834	36	0	0	0.773513	43.5
93834	36	0	0	0.773513	75
93834	36	0	0	0.773513	50
93834	36	0	0	0.773513	37.5
93834	36	0	0	0.773513	82.5
97902	66	1	0	1.1264	72.5
97902	66	1	0	1.1264	32.5
97902	66	1	0	1.1264	47
97902	66	1	0	1.1264	39
97902	66	1	0	1.1264	35
97902	66	1	0	1.1264	13
97902	66	1	0	1.1264	54
97902	66	1	0	1.1264	39
97902	66	1	0	1.1264	40
97902	66	1	0	1.1264	69
97902	66	1	0	1.1264	16
97902	66	1	0	1.1264	17
97902	66	1	0	1.1264	42
97902	66	1	0	1.1264	40
97902	66	1	0	1.1264	39
97902	66	1	0	1.1264	11
97902	66	1	0	1.1264	13
97902	66	1	0	1.1264	70
97902	66	1	0	1.1264	48
97902	66	1	0	1.1264	45
97902	66	1	0	1.1264	72.5
97902	66	1	0	1.1264	72.5
101292	51	1	0	0.577948	49
101292	51	1	0	0.577948	35
101292	51	1	0	0.577948	81
101292	51	1	0	0.577948	42.5
101292	51	1	0	0.577948	47.5
101292	51	1	0	0.577948	32.5
101499	38	1	0	0.980386	46
101499	38	1	0	0.980386	36
101499	38	1	0	0.980386	33
101499	38	1	0	0.980386	36
101499	38	1	0	0.980386	56
101499	38	1	0	0.980386	52
101499	38	1	0	0.980386	44
101499	38	1	0	0.980386	48
101499	38	1	0	0.980386	48
101499	38	1	0	0.980386	48
101499	38	1	0	0.980386	45
101499	38	1	0	0.980386	51
101499	38	1	0	0.980386	51
101499	38	1	0	0.980386	39
101499	38	1	0	0.980386	9
101499	38	1	0	0.980386	11
101565	76	0	0	0.980833	40
102388	33	0	1	0.9626	35
102388	33	0	1	0.9626	0
102388	33	0	1	0.9626	4
102388	33	0	1	0.9626	37.5
102388	33	0	1	0.9626	32.5
102388	33	0	1	0.9626	47.5
102388	33	0	1	0.9626	47.5
102388	33	0	1	0.9626	62.5
102388	33	0	1	0.9626	62.5
102388	33	0	1	0.9626	47.5
104728	24	1	0	1.75102	22
104728	24	1	0	1.75102	23
104728	24	1	0	1.75102	23
104728	24	1	0	1.75102	24
104728	24	1	0	1.75102	37.5
104728	24	1	0	1.75102	22
104728	24	1	0	1.75102	50
104728	24	1	0	1.75102	22
104728	24	1	0	1.75102	22
104728	24	1	0	1.75102	22
104728	24	1	0	1.75102	45
104728	24	1	0	1.75102	40
104728	24	1	0	1.75102	24
104728	24	1	0	1.75102	24
104728	24	1	0	1.75102	24
104728	24	1	0	1.75102	24
104728	24	1	0	1.75102	40
108387	17	1	1	1.24148	14
108387	17	1	1	1.24148	16
108387	17	1	1	1.24148	43
108387	17	1	1	1.24148	44
108387	17	1	1	1.24148	17
108387	17	1	1	1.24148	17
108387	17	1	1	1.24148	16
108387	17	1	1	1.24148	19
108387	17	1	1	1.24148	16
108387	17	1	1	1.24148	12
108387	17	1	1	1.24148	24
108387	17	1	1	1.24148	52
108387	17	1	1	1.24148	14
108387	17	1	1	1.24148	63
108387	17	1	1	1.24148	45
108387	17	1	1	1.24148	17
108387	17	1	1	1.24148	16
108387	17	1	1	1.24148	14
108387	17	1	1	1.24148	15
108387	17	1	1	1.24148	18
108387	17	1	1	1.24148	18
108387	17	1	1	1.24148	18
108387	17	1	1	1.24148	22
108387	17	1	1	1.24148	19
108387	17	1	1	1.24148	16
108387	17	1	1	1.24148	17
108387	17	1	1	1.24148	17
108387	17	1	1	1.24148	17
108387	17	1	1	1.24148	17
108387	17	1	1	1.24148	18
108837	68	0	0	1.1264	50
108837	68	0	0	1.1264	55
108837	68	0	0	1.1264	30
108837	68	0	0	1.1264	45
108837	68	0	0	1.1264	35
111403	75	0	1	0.980833	57.5
111403	75	0	1	0.980833	52
111403	75	0	1	0.980833	77
111403	75	0	1	0.980833	79
111403	75	0	1	0.980833	87
111403	75	0	1	0.980833	75
111403	75	0	1	0.980833	84
111403	75	0	1	0.980833	74
111403	75	0	1	0.980833	74
111403	75	0	1	0.980833	74
111403	75	0	1	0.980833	74
111403	75	0	1	0.980833	68
111403	75	0	1	0.980833	70
111403	75	0	1	0.980833	76
111403	75	0	1	0.980833	75
113146	36	1	1	0.980386	37
113146	36	1	1	0.980386	8
113146	36	1	1	0.980386	10
113146	36	1	1	0.980386	45
113146	36	1	1	0.980386	40
113146	36	1	1	0.980386	45
113146	36	1	1	0.980386	25
113146	36	1	1	0.980386	25
115983	42	1	1	0.770334	43
115983	42	1	1	0.770334	16
115983	42	1	1	0.770334	11
115983	42	1	1	0.770334	5
115983	42	1	1	0.770334	32.5
115983	42	1	1	0.770334	57.5
115983	42	1	1	0.770334	39
115983	42	1	1	0.770334	1
118408	13	0	0	2.24624	11
118408	13	0	0	2.24624	12
118408	13	0	0	2.24624	43
118408	13	0	0	2.24624	13
118408	13	0	0	2.24624	13
118408	13	0	0	2.24624	13
118408	13	0	0	2.24624	13
118408	13	0	0	2.24624	13
118408	13	0	0	2.24624	13
118408	13	0	0	2.24624	13
118408	13	0	0	2.24624	13
118408	13	0	0	2.24624	13
118408	13	0	0	2.24624	13
118408	13	0	0	2.24624	13
118408	13	0	0	2.24624	13
118408	13	0	0	2.24624	13
118408	13	0	0	2.24624	13
118408	13	0	0	2.24624	13
118408	13	0	0	2.24624	12
118408	13	0	0	2.24624	12
118408	13	0	0	2.24624	12
118408	13	0	0	2.24624	12
118408	13	0	0	2.24624	12
118408	13	0	0	2.24624	12
118408	13	0	0	2.24624	12
118408	13	0	0	2.24624	13
118408	13	0	0	2.24624	13
118408	13	0	0	2.24624	13
118408	13	0	0	2.24624	40
118408	13	0	0	2.24624	13
118408	13	0	0	2.24624	13
118408	13	0	0	2.24624	13
118408	13	0	0	2.24624	13
118408	13	0	0	2.24624	21.5
118535	45	1	1	0.823742	13
118535	45	1	1	0.823742	45
118535	45	1	1	0.823742	32
118535	45	1	1	0.823742	37
118535	45	1	1	0.823742	43
118535	45	1	1	0.823742	37
118535	45	1	1	0.823742	58
118535	45	1	1	0.823742	44
118535	45	1	1	0.823742	57
118535	45	1	1	0.823742	41
118535	45	1	1	0.823742	45
118535	45	1	1	0.823742	29
118535	45	1	1	0.823742	52
118535	45	1	1	0.823742	46
118535	45	1	1	0.823742	43
118535	45	1	1	0.823742	47
118535	45	1	1	0.823742	30
118535	45	1	1	0.823742	45
118535	45	1	1	0.823742	42
118535	45	1	1	0.823742	46
118535	45	1	1	0.823742	38
118535	45	1	1	0.823742	39
118535	45	1	1	0.823742	48
118535	45	1	1	0.823742	35
118535	45	1	1	0.823742	30
118535	45	1	1	0.823742	38
118535	45	1	1	0.823742	42
118535	45	1	1	0.823742	41
120038	51	1	1	0.972215	55
120038	51	1	1	0.972215	52
120038	51	1	1	0.972215	51
120038	51	1	1	0.972215	23
120038	51	1	1	0.972215	67
120038	51	1	1	0.972215	60
120152	51	0	0	0.665629	51
120152	51	0	0	0.665629	22
120152	51	0	0	0.665629	35
120152	51	0	0	0.665629	65
120152	51	0	0	0.665629	65
120152	51	0	0	0.665629	53
120152	51	0	0	0.665629	81
120152	51	0	0	0.665629	35
120152	51	0	0	0.665629	83
120152	51	0	0	0.665629	35
120152	51	0	0	0.665629	45
120226	24	0	0	1.31883	37.5
120226	24	0	0	1.31883	25
120226	24	0	0	1.31883	26
120226	24	0	0	1.31883	32.5
120226	24	0	0	1.31883	24
120226	24	0	0	1.31883	24
120226	24	0	0	1.31883	24
120226	24	0	0	1.31883	24
120226	24	0	0	1.31883	25
123951	19	1	1	2.94805	19
123951	19	1	1	2.94805	19
123951	19	1	1	2.94805	45
123951	19	1	1	2.94805	22.5
123951	19	1	1	2.94805	18
123951	19	1	1	2.94805	18
123951	19	1	1	2.94805	19
123951	19	1	1	2.94805	40
123951	19	1	1	2.94805	18
123951	19	1	1	2.94805	18
123951	19	1	1	2.94805	18
123951	19	1	1	2.94805	42.5
123951	19	1	1	2.94805	19
123951	19	1	1	2.94805	18
123951	19	1	1	2.94805	19
123951	19	1	1	2.94805	35
123951	19	1	1	2.94805	42.5
123951	19	1	1	2.94805	19
123951	19	1	1	2.94805	18
123951	19	1	1	2.94805	18
123951	19	1	1	2.94805	42.5
123951	19	1	1	2.94805	32.5
123951	19	1	1	2.94805	31
123951	19	1	1	2.94805	54
123951	19	1	1	2.94805	22
123951	19	1	1	2.94805	19
123951	19	1	1	2.94805	19
124592	31	1	1	1.07496	1
124592	31	1	1	1.07496	35
124592	31	1	1	1.07496	42.5
124592	31	1	1	1.07496	42.5
124592	31	1	1	1.07496	13
124592	31	1	1	1.07496	14
124592	31	1	1	1.07496	66
127249	54	0	0	0.577948	80
127249	54	0	0	0.577948	27
127249	54	0	0	0.577948	42.5
127249	54	0	0	0.577948	20
127249	54	0	0	0.577948	84
127249	54	0	0	0.577948	42.5
127249	54	0	0	0.577948	47.5
127249	54	0	0	0.577948	22.5
127270	36	0	1	0.773513	2
127270	36	0	1	0.773513	34
127270	36	0	1	0.773513	27.5
127270	36	0	1	0.773513	35
127270	36	0	1	0.773513	30
127299	44	1	1	0.770334	46
127299	44	1	1	0.770334	65
127299	44	1	1	0.770334	35
127299	44	1	1	0.770334	45
127299	44	1	1	0.770334	45
127299	44	1	1	0.770334	35
127299	44	1	1	0.770334	55
127299	44	1	1	0.770334	55
127299	44	1	1	0.770334	35
127299	44	1	1	0.770334	25
127299	44	1	1	0.770334	35
127299	44	1	1	0.770334	68
127299	44	1	1	0.770334	70
127299	44	1	1	0.770334	23
127299	44	1	1	0.770334	14
127299	44	1	1	0.770334	35
127299	44	1	1	0.770334	45
127299	44	1	1	0.770334	45
127299	44	1	1	0.770334	45
127299	44	1	1	0.770334	52.5
127299	44	1	1	0.770334	52.5
129718	79	0	0	0.980833	68
130779	77	1	0	0.980833	46
130779	77	1	0	0.980833	52
130779	77	1	0	0.980833	13
130779	77	1	0	0.980833	73
132169	16	0	0	1.24148	47
132169	16	0	0	1.24148	16
132169	16	0	0	1.24148	16
132169	16	0	0	1.24148	15
132169	16	0	0	1.24148	15
132169	16	0	0	1.24148	16
132169	16	0	0	1.24148	16
132169	16	0	0	1.24148	20
132169	16	0	0	1.24148	20
132169	16	0	0	1.24148	16
132169	16	0	0	1.24148	72
132169	16	0	0	1.24148	73
132169	16	0	0	1.24148	20
132701	69	0	0	1.1264	72
132701	69	0	0	1.1264	9
132701	69	0	0	1.1264	50
132701	69	0	0	1.1264	55
132701	69	0	0	1.1264	72
132701	69	0	0	1.1264	70
132701	69	0	0	1.1264	62
132701	69	0	0	1.1264	77
132701	69	0	0	1.1264	72
133609	78	1	1	0.980833	60
133609	78	1	1	0.980833	84
133609	78	1	1	0.980833	45
133609	78	1	1	0.980833	11
140370	53	1	0	0.970709	58
140370	53	1	0	0.970709	80
140370	53	1	0	0.970709	56
140370	53	1	0	0.970709	58
140370	53	1	0	0.970709	55
140370	53	1	0	0.970709	26
140370	53	1	0	0.970709	56
143921	56	1	1	1.25545	35
143921	56	1	1	1.25545	22.5
143921	56	1	1	1.25545	42.5
143921	56	1	1	1.25545	52.5
143921	56	1	1	1.25545	68
143921	56	1	1	1.25545	36
143921	56	1	1	1.25545	58
143921	56	1	1	1.25545	21
143921	56	1	1	1.25545	35
143921	56	1	1	1.25545	35
143921	56	1	1	1.25545	32.5
143921	56	1	1	1.25545	21
143921	56	1	1	1.25545	23
143921	56	1	1	1.25545	35
143921	56	1	1	1.25545	27.5
143921	56	1	1	1.25545	53
143921	56	1	1	1.25545	47
143921	56	1	1	1.25545	42.5
143921	56	1	1	1.25545	37.5
143921	56	1	1	1.25545	47.5
147268	40	0	0	0.831747	12
147268	40	0	0	0.831747	12
147268	40	0	0	0.831747	77
147268	40	0	0	0.831747	72
147268	40	0	0	0.831747	30.5
147268	40	0	0	0.831747	57
147268	40	0	0	0.831747	58
147268	40	0	0	0.831747	21
147532	20	1	1	1.54288	48
147532	20	1	1	1.54288	22
147532	20	1	1	1.54288	19
147532	20	1	1	1.54288	37
147532	20	1	1	1.54288	21
147532	20	1	1	1.54288	35
147532	20	1	1	1.54288	20
147532	20	1	1	1.54288	21
147532	20	1	1	1.54288	23.5
147532	20	1	1	1.54288	32
147532	20	1	1	1.54288	23.5
147532	20	1	1	1.54288	20
147532	20	1	1	1.54288	49
151212	32	0	0	0.605731	35
151212	32	0	0	0.605731	45
151212	32	0	0	0.605731	45
151212	32	0	0	0.605731	50
151212	32	0	0	0.605731	55
151212	32	0	0	0.605731	55
151212	32	0	0	0.605731	29
154799	4	1	0	0.66878	43
154799	4	1	0	0.66878	39
154799	4	1	0	0.66878	5
154799	4	1	0	0.66878	5
154799	4	1	0	0.66878	4
154799	4	1	0	0.66878	4
154799	4	1	0	0.66878	4
154799	4	1	0	0.66878	4
154799	4	1	0	0.66878	4
154799	4	1	0	0.66878	4
154799	4	1	0	0.66878	5
154799	4	1	0	0.66878	5
154799	4	1	0	0.66878	5
154799	4	1	0	0.66878	30
154799	4	1	0	0.66878	46
154799	4	1	0	0.66878	44
154799	4	1	0	0.66878	18
160773	42	0	0	1.06826	79
160773	42	0	0	1.06826	26
160773	42	0	0	1.06826	22.5
160773	42	0	0	1.06826	51
160773	42	0	0	1.06826	39
160773	42	0	0	1.06826	27
160773	42	0	0	1.06826	56
160773	42	0	0	1.06826	64
160773	42	0	0	1.06826	47
160773	42	0	0	1.06826	45
160773	42	0	0	1.06826	25
160773	42	0	0	1.06826	55
160773	42	0	0	1.06826	49
163265	37	1	0	0.820391	34
163265	37	1	0	0.820391	30
163265	37	1	0	0.820391	32.5
163924	49	0	0	0.813899	48
163924	49	0	0	0.813899	19
163924	49	0	0	0.813899	32.5
163924	49	0	0	0.813899	52.5
163924	49	0	0	0.813899	57.5
163924	49	0	0	0.813899	67
163924	49	0	0	0.813899	33
163924	49	0	0	0.813899	38
163924	49	0	0	0.813899	27
163924	49	0	0	0.813899	37.5
163924	49	0	0	0.813899	39
163924	49	0	0	0.813899	45
163924	49	0	0	0.813899	32.5
163924	49	0	0	0.813899	42.5
163924	49	0	0	0.813899	37.5
163924	49	0	0	0.813899	22.5
166603	81	0	0	0.980833	80.5
166603	81	0	0	0.980833	80
166603	81	0	0	0.980833	78
170596	21	1	1	1.31883	42
170596	21	1	1	1.31883	45
170596	21	1	1	1.31883	19
170596	21	1	1	1.31883	24
170596	21	1	1	1.31883	21
170596	21	1	1	1.31883	24
170729	48	1	1	1.00935	47.5
170729	48	1	1	1.00935	50
170729	48	1	1	1.00935	16
170729	48	1	1	1.00935	22
170729	48	1	1	1.00935	24
170729	48	1	1	1.00935	47.5
170729	48	1	1	1.00935	47.5
170729	48	1	1	1.00935	32.5
170729	48	1	1	1.00935	22.5
170729	48	1	1	1.00935	32.5
170729	48	1	1	1.00935	27.5
170729	48	1	1	1.00935	22.5
170729	48	1	1	1.00935	10
170729	48	1	1	1.00935	12
170729	48	1	1	1.00935	8
170729	48	1	1	1.00935	11
170729	48	1	1	1.00935	48
170729	48	1	1	1.00935	37.5
170729	48	1	1	1.00935	42.5
170729	48	1	1	1.00935	27.5
170729	48	1	1	1.00935	27.5
170729	48	1	1	1.00935	27.5
170729	48	1	1	1.00935	27.5
170729	48	1	1	1.00935	27.5
170729	48	1	1	1.00935	27.5
170729	48	1	1	1.00935	47.5
170729	48	1	1	1.00935	47.5
170729	48	1	1	1.00935	52.5
170729	48	1	1	1.00935	52.5
170729	48	1	1	1.00935	37
170729	48	1	1	1.00935	31
170729	48	1	1	1.00935	32.5
170729	48	1	1	1.00935	32.5
170729	48	1	1	1.00935	42.5
170729	48	1	1	1.00935	42.5
170729	48	1	1	1.00935	62.5
170729	48	1	1	1.00935	62.5
170729	48	1	1	1.00935	72.5
170729	48	1	1	1.00935	72.5
170729	48	1	1	1.00935	72.5
170729	48	1	1	1.00935	72.5
170729	48	1	1	1.00935	77.5
170729	48	1	1	1.00935	77.5
170929	46	0	0	0.813899	45
170929	46	0	0	0.813899	42
170929	46	0	0	0.813899	42
170929	46	0	0	0.813899	6
170929	46	0	0	0.813899	9
170929	46	0	0	0.813899	52.5
170929	46	0	0	0.813899	52.5
170929	46	0	0	0.813899	10
170929	46	0	0	0.813899	11
170929	46	0	0	0.813899	11
170929	46	0	0	0.813899	10
170929	46	0	0	0.813899	11
170929	46	0	0	0.813899	11
170929	46	0	0	0.813899	10
170929	46	0	0	0.813899	11
170929	46	0	0	0.813899	10
170929	46	0	0	0.813899	11
170929	46	0	0	0.813899	11
170929	46	0	0	0.813899	32
170929	46	0	0	0.813899	40
170929	46	0	0	0.813899	28
170929	46	0	0	0.813899	35
170929	46	0	0	0.813899	41
170929	46	0	0	0.813899	35
170929	46	0	0	0.813899	6
170929	46	0	0	0.813899	45
172249	65	1	1	1.1264	25
172249	65	1	1	1.1264	35
172249	65	1	1	1.1264	65
172249	65	1	1	1.1264	72.5
174345	74	0	0	0.980833	75
174345	74	0	0	0.980833	74
174345	74	0	0	0.980833	67
174345	74	0	0	0.980833	23
174345	74	0	0	0.980833	21
174345	74	0	0	0.980833	67
174345	74	0	0	0.980833	70
174345	74	0	0	0.980833	71
174345	74	0	0	0.980833	72
174345	74	0	0	0.980833	73
174345	74	0	0	0.980833	75
178287	6	1	1	0.633438	41
178287	6	1	1	0.633438	10
178287	6	1	1	0.633438	6.5
178287	6	1	1	0.633438	6.5
178287	6	1	1	0.633438	6.5
178287	6	1	1	0.633438	6.5
178287	6	1	1	0.633438	6.5
178287	6	1	1	0.633438	62
178287	6	1	1	0.633438	64
178287	6	1	1	0.633438	37
181118	1	1	1	0.66878	38
181118	1	1	1	0.66878	35
181118	1	1	1	0.66878	2
181118	1	1	1	0.66878	1
181118	1	1	1	0.66878	1
181118	1	1	1	0.66878	36
181118	1	1	1	0.66878	4
181118	1	1	1	0.66878	32
181882	41	0	1	1.81061	60
181882	41	0	1	1.81061	42
181882	41	0	1	1.81061	11
181882	41	0	1	1.81061	47.5
181882	41	0	1	1.81061	52.5
181882	41	0	1	1.81061	62.5
181882	41	0	1	1.81061	52.5
181882	41	0	1	1.81061	57.5
181882	41	0	1	1.81061	72
181882	41	0	1	1.81061	60
184160	50	1	1	0.577948	53
184160	50	1	1	0.577948	33
184160	50	1	1	0.577948	28
184160	50	1	1	0.577948	56
184160	50	1	1	0.577948	57
184160	50	1	1	0.577948	32
184160	50	1	1	0.577948	40
184160	50	1	1	0.577948	32
184160	50	1	1	0.577948	82
184160	50	1	1	0.577948	20
184160	50	1	1	0.577948	42.5
184160	50	1	1	0.577948	62.5
184160	50	1	1	0.577948	42.5
184160	50	1	1	0.577948	37.5
184160	50	1	1	0.577948	57.5
184160	50	1	1	0.577948	47.5
184160	50	1	1	0.577948	37.5
188189	49	1	1	0.726494	16
188189	49	1	1	0.726494	45
188189	49	1	1	0.726494	18
188189	49	1	1	0.726494	62.5
188189	49	1	1	0.726494	52.5
188189	49	1	1	0.726494	32.5
188189	49	1	1	0.726494	52.5
188189	49	1	1	0.726494	42.5
188189	49	1	1	0.726494	49
188189	49	1	1	0.726494	22.5
188189	49	1	1	0.726494	22.5
188189	49	1	1	0.726494	22.5
188189	49	1	1	0.726494	22.5
188189	49	1	1	0.726494	22.5
188189	49	1	1	0.726494	22.5
188189	49	1	1	0.726494	30
188189	49	1	1	0.726494	51
188189	49	1	1	0.726494	27.5
188189	49	1	1	0.726494	27.5
188189	49	1	1	0.726494	22.5
188189	49	1	1	0.726494	22.5
188189	49	1	1	0.726494	52.5
188189	49	1	1	0.726494	22.5
188189	49	1	1	0.726494	22.5
188189	49	1	1	0.726494	22.5
188189	49	1	1	0.726494	37.5
188189	49	1	1	0.726494	22.5
188189	49	1	1	0.726494	37.5
188189	49	1	1	0.726494	22.5
188189	49	1	1	0.726494	22.5
188189	49	1	1	0.726494	27.5
188189	49	1	1	0.726494	32.5
188189	49	1	1	0.726494	22.5
188189	49	1	1	0.726494	22.5
188189	49	1	1	0.726494	44
188189	49	1	1	0.726494	47
188189	49	1	1	0.726494	32.5
188189	49	1	1	0.726494	32.5
188189	49	1	1	0.726494	22.5
188189	49	1	1	0.726494	22.5
188189	49	1	1	0.726494	27.5
188189	49	1	1	0.726494	27.5
188189	49	1	1	0.726494	27.5
188189	49	1	1	0.726494	27.5
188189	49	1	1	0.726494	27.5
188189	49	1	1	0.726494	51
188189	49	1	1	0.726494	32.5
188189	49	1	1	0.726494	32.5
188189	49	1	1	0.726494	33
188189	49	1	1	0.726494	32.5
188189	49	1	1	0.726494	49
188189	49	1	1	0.726494	48
188189	49	1	1	0.726494	49
188189	49	1	1	0.726494	32.5
188189	49	1	1	0.726494	32.5
188189	49	1	1	0.726494	32.5
188189	49	1	1	0.726494	32.5
188189	49	1	1	0.726494	18
188189	49	1	1	0.726494	18
188189	49	1	1	0.726494	24
188749	71	0	0	0.980833	65
188749	71	0	0	0.980833	40
188749	71	0	0	0.980833	55
188749	71	0	0	0.980833	60
188749	71	0	0	0.980833	35
191529	51	1	1	0.972215	51
191529	51	1	1	0.972215	46
191529	51	1	1	0.972215	48
191529	51	1	1	0.972215	55
191529	51	1	1	0.972215	55
191529	51	1	1	0.972215	55
191529	51	1	1	0.972215	26
191529	51	1	1	0.972215	48
191529	51	1	1	0.972215	78
191529	51	1	1	0.972215	25
191529	51	1	1	0.972215	55
192682	56	1	1	1.25545	60
192682	56	1	1	1.25545	27.5
192682	56	1	1	1.25545	22.5
192682	56	1	1	1.25545	37.5
192682	56	1	1	1.25545	37.5
192682	56	1	1	1.25545	26
192682	56	1	1	1.25545	0
192682	56	1	1	1.25545	29
192682	56	1	1	1.25545	31
192682	56	1	1	1.25545	27.5
201795	16	0	1	1.24148	49
201795	16	0	1	1.24148	14
201795	16	0	1	1.24148	27.5
201795	16	0	1	1.24148	44
201795	16	0	1	1.24148	17
201795	16	0	1	1.24148	18
201795	16	0	1	1.24148	12
201795	16	0	1	1.24148	18
201795	16	0	1	1.24148	18
201795	16	0	1	1.24148	18
201795	16	0	1	1.24148	17
205052	29	3	3	0.873244	45
205052	29	3	3	0.873244	45
205052	29	3	3	0.873244	45
205052	29	3	3	0.873244	45
205052	29	3	3	0.873244	45
205052	29	3	3	0.873244	45
205052	29	3	3	0.873244	45
205052	29	3	3	0.873244	45
205052	29	3	3	0.873244	30
205052	29	3	3	0.873244	45
205052	29	3	3	0.873244	45
205052	29	3	3	0.873244	45
205052	29	3	3	0.873244	55
205052	29	3	3	0.873244	55
205052	29	3	3	0.873244	55
205052	29	3	3	0.873244	45
205052	29	3	3	0.873244	45
205052	29	3	3	0.873244	45
205052	29	3	3	0.873244	45
205052	29	3	3	0.873244	45
205052	29	3	3	0.873244	45
205052	29	3	3	0.873244	45
205052	29	3	3	0.873244	45
205052	29	3	3	0.873244	45
205052	29	3	3	0.873244	75
205052	29	3	3	0.873244	45
205052	29	3	3	0.873244	45
205052	29	3	3	0.873244	45
205052	29	3	3	0.873244	45
205052	29	3	3	0.873244	45
205052	29	3	3	0.873244	45
205052	29	3	3	0.873244	45
205052	29	3	3	0.873244	45
205052	29	3	3	0.873244	45
205052	29	3	3	0.873244	45
205052	29	3	3	0.873244	45
205052	29	3	3	0.873244	75
205052	29	3	3	0.873244	45
205052	29	3	3	0.873244	45
205052	29	3	3	0.873244	75
205052	29	3	3	0.873244	29
205052	29	3	3	0.873244	35
205052	29	3	3	0.873244	5
205052	29	3	3	0.873244	65
205052	29	3	3	0.873244	61
205052	29	3	3	0.873244	31
210174	9	1	1	0.939878	43
210174	9	1	1	0.939878	13
210174	9	1	1	0.939878	15
210174	9	1	1	0.939878	38
210174	9	1	1	0.939878	21
210174	9	1	1	0.939878	21
210174	9	1	1	0.939878	21
210174	9	1	1	0.939878	20
210174	9	1	1	0.939878	4
210174	9	1	1	0.939878	6
210174	9	1	1	0.939878	5
210174	9	1	1	0.939878	5
210174	9	1	1	0.939878	25
210174	9	1	1	0.939878	9
210174	9	1	1	0.939878	9
210174	9	1	1	0.939878	9
210174	9	1	1	0.939878	9
210174	9	1	1	0.939878	9
210174	9	1	1	0.939878	9
210174	9	1	1	0.939878	9
210174	9	1	1	0.939878	9
210174	9	1	1	0.939878	9
210174	9	1	1	0.939878	36
210174	9	1	1	0.939878	47.5
210174	9	1	1	0.939878	9
210174	9	1	1	0.939878	9
210174	9	1	1	0.939878	9
210174	9	1	1	0.939878	9
210174	9	1	1	0.939878	9
210174	9	1	1	0.939878	9
210174	9	1	1	0.939878	6
210174	9	1	1	0.939878	7
210174	9	1	1	0.939878	48
210174	9	1	1	0.939878	22.5
210174	9	1	1	0.939878	9
210174	9	1	1	0.939878	9
210174	9	1	1	0.939878	9
210174	9	1	1	0.939878	9
210174	9	1	1	0.939878	9
210174	9	1	1	0.939878	9
210174	9	1	1	0.939878	9
210174	9	1	1	0.939878	9
210174	9	1	1	0.939878	9
210174	9	1	1	0.939878	9
210174	9	1	1	0.939878	11
210174	9	1	1	0.939878	44
210174	9	1	1	0.939878	43
210174	9	1	1	0.939878	10
213544	52	1	0	0.577948	54
213544	52	1	0	0.577948	54
213544	52	1	0	0.577948	54
213544	52	1	0	0.577948	54
213544	52	1	0	0.577948	27
213544	52	1	0	0.577948	54
213544	52	1	0	0.577948	18
213544	52	1	0	0.577948	37.5
213544	52	1	0	0.577948	51
213544	52	1	0	0.577948	39
213544	52	1	0	0.577948	58
213544	52	1	0	0.577948	56
213544	52	1	0	0.577948	72.5
213544	52	1	0	0.577948	56
215665	69	1	3	1.1264	66
215665	69	1	3	1.1264	40
215665	69	1	3	1.1264	30
215665	69	1	3	1.1264	28
215665	69	1	3	1.1264	50
215665	69	1	3	1.1264	45
215665	69	1	3	1.1264	40
215665	69	1	3	1.1264	60
215665	69	1	3	1.1264	55
215665	69	1	3	1.1264	48
215665	69	1	3	1.1264	69
215665	69	1	3	1.1264	72
215665	69	1	3	1.1264	75
215665	69	1	3	1.1264	24
215665	69	1	3	1.1264	19
215665	69	1	3	1.1264	50
215665	69	1	3	1.1264	24
215665	69	1	3	1.1264	48
215665	69	1	3	1.1264	25
215665	69	1	3	1.1264	50
215665	69	1	3	1.1264	27
216250	33	1	1	0.9626	41
216250	33	1	1	0.9626	9
216250	33	1	1	0.9626	6
216250	33	1	1	0.9626	57.5
216250	33	1	1	0.9626	25.5
216250	33	1	1	0.9626	39.5
216250	33	1	1	0.9626	9
216250	33	1	1	0.9626	6
216250	33	1	1	0.9626	35
216250	33	1	1	0.9626	32
216622	38	0	0	0.932765	52.5
216622	38	0	0	0.932765	45
216622	38	0	0	0.932765	50
216622	38	0	0	0.932765	47.5
216622	38	0	0	0.932765	42.5
216622	38	0	0	0.932765	42.5
216622	38	0	0	0.932765	47.5
216622	38	0	0	0.932765	60
216622	38	0	0	0.932765	62.5
216622	38	0	0	0.932765	62.5
216622	38	0	0	0.932765	60
216622	38	0	0	0.932765	62.5
216622	38	0	0	0.932765	50
217612	52	0	0	0.970709	59
217612	52	0	0	0.970709	52.5
217612	52	0	0	0.970709	22.5
217612	52	0	0	0.970709	18
217612	52	0	0	0.970709	21
217612	52	0	0	0.970709	57.5
217612	52	0	0	0.970709	47.5
217612	52	0	0	0.970709	85
217612	52	0	0	0.970709	40
217612	52	0	0	0.970709	9
217612	52	0	0	0.970709	11
217612	52	0	0	0.970709	54
217612	52	0	0	0.970709	72.5
217612	52	0	0	0.970709	77.5
217612	52	0	0	0.970709	52.5
217612	52	0	0	0.970709	62.5
217612	52	0	0	0.970709	62.5
218307	4	0	3	0.66878	36
218307	4	0	3	0.66878	35
218307	4	0	3	0.66878	6
218307	4	0	3	0.66878	34
218307	4	0	3	0.66878	30
218575	12	1	0	1.2314	42
218575	12	1	0	1.2314	42
218575	12	1	0	1.2314	39
218575	12	1	0	1.2314	46
218575	12	1	0	1.2314	71
218575	12	1	0	1.2314	56
218575	12	1	0	1.2314	8
218575	12	1	0	1.2314	15
218575	12	1	0	1.2314	18
218575	12	1	0	1.2314	7
218575	12	1	0	1.2314	9
218575	12	1	0	1.2314	39
218575	12	1	0	1.2314	45
218575	12	1	0	1.2314	19
218575	12	1	0	1.2314	22
218575	12	1	0	1.2314	43
218575	12	1	0	1.2314	36
218575	12	1	0	1.2314	12
218575	12	1	0	1.2314	40
221582	71	1	1	0.980833	55
221582	71	1	1	0.980833	53
221582	71	1	1	0.980833	80
221582	71	1	1	0.980833	64
222889	43	1	1	1.06826	47.5
222889	43	1	1	1.06826	42.5
222889	43	1	1	1.06826	47.5
222889	43	1	1	1.06826	32.5
223825	24	0	0	1.31883	62
223825	24	0	0	1.31883	45
223825	24	0	0	1.31883	29.5
223825	24	0	0	1.31883	48
223825	24	0	0	1.31883	23
223825	24	0	0	1.31883	42
223825	24	0	0	1.31883	26
223825	24	0	0	1.31883	33
223825	24	0	0	1.31883	29
223825	24	0	0	1.31883	23
223825	24	0	0	1.31883	43
[truncated: 21,833 more rows]

## Sheet: other formats
other formats and background information see www.simid.be
