# Supplementary material for: Animal Ownership and Touching Enrich the Context of Social Contacts Relevant to the Spread of Human Infectious Diseases
Source: PLoS One. 2015 Jul 20;10(7):e0133461. doi: 10.1371/journal.pone.0133461 (PMC4508096; doi:10.1371/journal.pone.0133461)
Supplement: S6 File — (ZIP) [file pone.0133461.s009.zip › Variable and data descriptions.txt]

>>>>>>>>>>>>>>>>>>>>>>>>>>>>>>>>>>>>>>>>>>>>>>>>>>>>>>>>>>>>>>>>>>>>>>>>>>>>>>>>>>>>>>>>>>>>>>>>>>>>>>>>>>>>>>>>>>>>>>>>>>>>>>>>>>>>>>>>>>>>>>>>>>>>>>>>>>>>>>>>>>>>>>>>>>>>>>>>>>
#  PartData is a dataset that we used to produce all results in the main manuscript and supplementary information.

# Variable Definitions for PartData
>>>>>>>>>>>>>>>>>>>>>>>>>>>>>>>>>>>>>>>>>>>>>>>>>>>>>>>>>>>>>>>>>>>>>>>>>>>>>>>>>>>>>>>>>>>>>>>>>>>>>>>>>>>>>>>>>>>>>>>>>>>>>>>>>>>>>>>>>>>>>>>>>>>>>>>>>>>>>>>>>>>>>>>>>>>>>>>>>>

ID: Identification number of each participant in survey

Age: Age of a participant

HouseholdSize: The size of a household (1= Size of 1, 2= Size of 2, 3=Size of 3, 4=Size of 4, 5= Size of ≥5, 6=Missing)

Gender: Sex of the participant (1=Female, 2=Male)

EducStatus: The maximum level of education completed (1= No education, 2=Primary school, 3=Secondary education, 4=Higher education, 5=Missing)

Province: Province of Flanders (1=	Antwerp, 2=Limburg, 3=East Flanders, 4=Flemish Brabant, 5=West Flanders, 6=Missing)

ChildInd: Children indicator variable (1= Children (0-12 years), 0= otherwise)

StudInd: Participants who were studying during the survey (1= Students (≥13 years), 0=otherwise)

NotStudInd: Participants who were not-studying during the survey (1= Not Students (≥13 years), 0=otherwise)

WeekdayInd:	Weekday vs weekend of assigned date (1=Weekday, 0=Weekend)

HolidayInd: Holiday vs regular day of assigned date (1=Holiday, 0=Regular day)

AnimalOwnership: Animal ownership status of a participant (1=Yes, 0=No, 3=Missing)

AnimalTouching: Animal touching status of a participant (1=Yes, 0=No, 3=Missing)

CatOwnership: Cat ownership status of a participant (1=Yes, 0=No)	

DogOwnership	: Dog ownership status of a participant (1=Yes, 0=No)

HorseOwnership: Horse ownership status of a participant (1=Yes, 0=No)
	
ChickenOwnership: Chicken ownership status of a participant (1=Yes, 0=No)
	
TurkeyOwnership: Turkey ownership status of a participant (1=Yes, 0=No)
	
SheepOwnership: Sheep ownership status of a participant (1=Yes, 0=No)
	
PigeonOwnership: Pigeon ownership status of a participant (1=Yes, 0=No)
	
PigOwnership: Pig ownership status of a participant (1=Yes, 0=No)
	
CowOwnership: Cow ownership status of a participant (1=Yes, 0=No)
	
FishOwnership: Fish ownership status of a participant (1=Yes, 0=No)
	
OtherAnimalOwnership: Other kind of animal ownership status of a participant (1=Yes, 0=No)
	
CatTouching:	Cat touching status of a participant (1=Yes, 0=No)
	
DogTouching:	 Dog touching status of a participant (1=Yes, 0=No)
	
HorseTouching	: Horse touching status of a participant (1=Yes, 0=No)

ChickenTouching: Chiken touching status of a participant (1=Yes, 0=No)
	
TurkeyTouching: Turkey touching status of a participant (1=Yes, 0=No)
	
SheepTouching	: Sheep touching status of a participant (1=Yes, 0=No)

PigeonTouching: Pigeon touching status of a participant (1=Yes, 0=No)
	
PigTouching: Pig touching status of a participant (1=Yes, 0=No)
	
CowTouching: Cow touching status of a participant (1=Yes, 0=No)
	
FishTouching: Fish touching status of a participant (1=Yes, 0=No)
	
OtherAnimalTouching: Other kind of animal touching status of a participant (1=Yes, 0=No)
	
PetOwnership: Pet ownership status of a participant (1=Yes, 0=No)

LivestockOwnership: Livestock ownership status of a participant (1=Yes, 0=No)

PoultryOwnership: Poultry ownership status of a participant (1=Yes, 0=No)

PetTouching:	Pet touching status of a participant (1=Yes, 0=No)

LivestockTouching:	 Livestock touching status of a participant (1=Yes, 0=No)

PoultryTouching:	Poultry touching status of a participant (1=Yes, 0=No)

DiaryWeights: 	The post-stratification weights by age and household size of a participant

NumberContacts: The total number of contacts (including both physical and non-physical contacts)
	
PhysicalContacts: The number of physical contacts (skin-to-skin touching type)	

AgeCat1: Age group of a participant (1=0-5y, 2=6-11y, 3=12-17y, 4=18-44y, 5=45-64y, 6=+65y), six categories 

AgeCat2: Age group of a participant (1=0-4y, 2=5-9y, 3=10-14y, 4=15-19y, 5=20-24y, 6=25-29y, 7=30-34y, 8=35-39y, 9=40-44y, 10=45-49y, 11=50-54y, 12=55-59y, 13=60-64y, 14=65-69y, 15=+70y), 15 categories 


>>>>>>>>>>>>>>>>>>>>>>>>>>>>>>>>>>>>>>>>>>>>>>>>>>>>>>>>>>>>>>>>>>>>>>>>>>>>>>>>>>>>>>>>>>>>>>>>>>>>>>>>>>>>>>>>>>>>>>>>>>>>>>>>>>>>>>>>>>>>>>>>>>>>>>>>>>>>>>>>>>>>>>>>>>>>>>>>>>
#  Part-Cont-Data is a dataset that we used to estimate the contact rates.

# Variable Definitions for Part-Cont-Data
>>>>>>>>>>>>>>>>>>>>>>>>>>>>>>>>>>>>>>>>>>>>>>>>>>>>>>>>>>>>>>>>>>>>>>>>>>>>>>>>>>>>>>>>>>>>>>>>>>>>>>>>>>>>>>>>>>>>>>>>>>>>>>>>>>>>>>>>>>>>>>>>>>>>>>>>>>>>>>>>>>>>>>>>>>>>>>>>>>

IDNO: Identification number of a participant (	i.e. ID in PartData)

ParticipantAge: Age of a participant (i.e. Age in PartData)
	
AnimalOwnership: Animal ownership status of a participant (1=Yes, 0=No, 3=Missing)

AnimalTouching: Animal touching status of a participant (1=Yes, 0=No, 3=Missing)

DiaryWeights: 	The post-stratification weights by age and household size of a participant

ContactAge: The age of a contact person with the corresponding participant	

>>>>>>>>>>>>>>>>>>>>>>>>>>>>>>>>>>>>>>>>>>>>>>>>>>>>>>>>>>>>>>>>>>>>>>>>>>>>>>>>>>>>>>>>>>>>>>>>>>>>>>>>>>>>>>>>>>>>>>>>>>>>>>>>>>>>>>>>>>>>>>>>>>>>>>>>>>>>>>>>>>>>>>>>>>>>>>>>>>
